# Supplementary material for: A general temperature-guided language model to design proteins of enhanced stability and activity
Source: Sci Adv. 2024 Nov 27;10(48):eadr2641. doi: 10.1126/sciadv.adr2641 (PMC11601203; doi:10.1126/sciadv.adr2641)
Supplement: Supplementary file 2 — Data S1 [file sciadv.adr2641_data_s1.zip]

Archive with 1 entries (1 files):
- sciadv.adr2641_data_s1.xlsx
