# Supplementary material for: A general temperature-guided language model to design proteins of enhanced stability and activity
Source: Sci Adv. 2024 Nov 27;10(48):eadr2641. doi: 10.1126/sciadv.adr2641 (PMC11601203; doi:10.1126/sciadv.adr2641)
Supplement: Supplementary file 2 — Data S1 [file sciadv.adr2641_data_s1.zip › sciadv.adr2641_data_s1.xlsx]

## Sheet: Sheet S1
LbCas12a
rank	PRIME	Tm(℃)		Index	Second Round mutants	Tm(℃)		Index	Third Round mutants	Tm(℃)	trans-activity at 50℃
1	H370K	40.7		WT	WT	41.9		WT	WT	41.9	1
2	P806A	41.7		R1-1	C10L;I976L;C1090D	41.1		R2-1	G49K;Y549K;C1090D	43.85
3	L59K	42.6		R1-2	S962K;I976L	45.05		R2-2	C10L;G49K;L59K;M456I;Y549K;H733L;V936F;S962K;I976L;C1090D	46.65
4	C1090D	44.1		R1-3	C10L;V936F;I976L;C1090D	43		R2-3	Y549K;S962K;I976L	46.65
5	Y549K	42.7		R1-4	C10L;M957L;I976L	42.75		R2-4	M456I;Y549K;S962K;I976L	46.35
6	S962K	42.35		R1-5	C10L;V936F;C1090D	40.95		R2-5	M456I;S962K;I976L	46.75
7	C565V	40.75		R1-6	C10L;M957L;C1090D	40.3		R2-6	M456I;Y549K;S962K;I976L;C1090D	46.85
8	V936F	41.9		R1-7	M957L;C1090D	41.5		R2-7	C10L;Y549K;M957L;S962K;I976L	47
9	C10L	41.6		R1-8	C10L;V936F;I976L	40.5		R2-8	C10L;Y549K;S962K;I976L;C1090D	47.25
10	T988K	41.35		R1-9	C10L;H733L;C1090D	39.7		R2-9	G49K;Y549K;S962K;I976L	47.2
11	G49K	42.75		R1-10	C10L;M957L;S962K;I976L	46.7		R2-10	C10L;G49K;L59K;M456I;Y549K;V936F;M957L;S962K;I976L	47.15
12	M701L	41.5		R1-11	C10L;M957L;S962K;C1090D	45.55		R2-11	G49K;S962K;I976L	47.1
13	M957L	42.55		R1-12	C10L;S962K;C1090D	44.85		R2-12	L59K;Y549K;S962K;I976L	47.05
14	H733L	41.15		R1-13	C10L;S962K	44.4		R2-13	Y549K;M957L;S962K;I976L	47.4
15	A150Y	40.65		R1-14	C10L;H733L;I976L;C1090D	42.9		R2-14	C10L;G49K;M456I;Y549K;V936F;M957L;S962K;I976L;C1090D	47.35
16	C1090N	40.9		R1-15	S962K;C1090D	42.85		R2-15	C10L;M456I;Y549K;M957L;S962K;I976L	47.35
17	M746F	40.8		R1-16	I976L;C1090D	42.7		R2-16	Y549K;S962K;I976L;C1090D	47.3
18	I976L	41.95		R1-17	M957L;I976L	40.55		R2-17	C10L;G49K;L59K;M456I;Y549K;V936F;S962K;I976L;C1090D	47.55
19	M456I	42.6		R1-18	C10L;V936F	40.55		R2-18	C10L;M456I;Y549K;S962K;I976L;C1090D	47.45
20	C565L	41		R1-19	C10L;S962K;I976L;C1090D	46.7		R2-19	G49K;Y549K;M957L;S962K;I976L	47.45
21	W602N	36.2		R1-20	C10L;S962K;I976L	45.2		R2-20	S962K;I976L;C1090D	47.45
22	R737K	38.6		R1-21	C10L;Y549K;I976L;C1090D	44.1		R2-21	G49K;Y549K;S962K;I976L;C1090D	47.8
23	H200E	40.4		R1-22	C10L;M957L;I976L;C1090D	43.75		R2-22	G49K;L59K;M456I;Y549K;V936F;M957L;S962K;I976L;C1090D	47.75
24	M1035R	40.05		R1-23	C10L;M456I;I976L;C1090D	43.4		R2-23	C10L;G49K;Y549K;M957L;S962K;I976L	47.75
25	M746Y	39.95		R1-24	C10L;Y549K;M957L;C1090D	42.75		R2-24	C10L;G49K;L59K;M456I;Y549K;V936F;M957L;S962K;I976L;C1090D	47.65
26	C805K	39.3		R1-25	C10L;Y549K;C1090D	41.5		R2-25	C10L;G49K;L59K;M456I;Y549K;H733L;M957L;S962K;I976L;C1090D	47.6
27	W602G	38.75		R1-26	C10L;C1090D	41.3		R2-26	C10L;G49K;L59K;M456I;Y549K;S962K;I976L;C1090D	48.15	1.15
28	C565I	40.45		R1-27	C10L;M957L	40.15		R2-27	C10L;G49K;L59K;M456I;Y549K;M957L;S962K;I976L;C1090D	48.1	1.08
29	G1196E	40.45		R1-28	C10L;V936F;M957L;C1090D	41.1		R2-28	G49K;M456I;Y549K;S962K;I976L;C1090D	48.1	1.26
30	C965N							R2-29	C10L;G49K;Y549K;S962K;I976L;C1090D	48.1	1.11
31	F884D							R2-30	C10L;G49K;L59K;M456I;Y549K;M957L;S962K;I976L	47.85	1.07
32	T307F
33	V452K
34	R386K
35	A923V
36	V428K
37	P342T
38	A966E
39	A451E
40	R385I
41	N933R
42	V842S
43	F304I
44	Y854K
45	S874K
46	T814D
47	D919N
48	Q888K
49	D384K
50	V377D
51	R817N
52	I996V
53	F810N
54	D959N
55	H873Y
56	G1183A
57	W355L
58	V463K
59	V500R
60	A685I
61	E795F
62	E795L
63	L1000N
64	E795M
65	V818E
66	E795Y
67	E795I
68	V818N
69	V818K
70	V818D
71	S929F
72	C965K
73	E795V
74	K1177D
75	L726G
76	C805N
77	C805E
78	C565E
79	V842T
80	V818S
81	F884K
82	C805T
83	M986Y
84	P342K
85	W534K
86	H200K
87	L726N
88	C805R
89	C965Y
90	P1176G
91	H822K
92	C965S
93	H714K
94	C965L
95	C565D
96	T814E
97	C175K
98	C805Q
99	C10K
100	C565K
101	T891A
102	G734P
103	H733K
104	C805A
105	W602D
106	P515G
107	S929Y
108	C805S
109	F810S
110	C965F
111	P275E
112	A685L
113	Q793R
114	C965I
115	C965R
116	C965T
117	C565N
118	V463G
119	V463N
120	W362I
121	C805D
122	C1116K
123	I866K
124	L726S
125	V818Q
126	H370L
127	F884E
128	C805V
129	H822N
130	F728K
131	V818A
132	V818R
133	C565S
134	I868S
135	D823R
136	H1228K
137	W1218L
138	F810E
139	P342E
140	C965V
141	F810D
142	M986F
143	L727P
144	C565Y
145	V818G
146	C10I
147	L726D
148	L726K
149	M187K
150	L1000Q
151	C565A
152	Q526G
153	C10E
154	H370I
155	V936Y
156	V463D
157	C805I
158	C965E
159	C965D
160	P342N
161	C10N
162	K804Y
163	W602E
164	C565T
165	W362L
166	H200D
167	D823K
168	G1183T
169	T814N
170	M456K
171	K804F
172	W1063L
173	H370V
174	H502K
175	I866N
176	C175N
177	V463E
178	M626K
179	W1063N
180	H633K
181	I904L
182	V818T
183	W602S
184	T891R
185	C175E
186	P271E
187	P275D
188	T814K
189	F863K
190	H200N
191	W534N
192	G740N
193	W1218K
194	C10D
195	W1218I
196	P342I
197	G1183V
198	G588N
199	C965A
200	C1116N
201	C10S
202	Q793K
203	W1063I
204	E795C
205	F884N
206	Q526P
207	C1116S
208	H822E
209	W534S
210	C565G
211	H733N
212	I866E
213	C965Q
214	Y827K
215	F810K
216	M1035E
217	C10F
218	M701F
219	A685F
220	H370F
221	I868G
222	F728D
223	P342D
224	H1228E
225	I868N
226	P275K
227	C805L
228	F810Q
229	C565Q
230	H502E
231	W1063Y
232	C1090K
233	P342S
234	P342L
235	H873F
236	K1177E
237	C10Y
238	M701I
239	A901E
240	W602K
241	W1218A
242	F884A
243	T891K
244	C565F
245	I868A
246	R385L
247	M1035K
248	S551D
249	W534E
250	H633E
251	W1086I
252	C632I
253	P589K
254	F810H
255	W602T
256	P342V
257	F728N
258	C10T
259	H370Y
260	C1090S
261	H822R
262	W1193K
263	F810A
264	F884Q
265	C175L
266	R86L
267	A685Y
268	G353D
269	W1063E
270	I868E
271	G341N
272	H822S
273	I866D
274	I866S
275	W355I
276	G233E
277	L726E
278	C1116E
279	C965G
280	L492K
281	C175I
282	G588K
283	E683K
284	H200S
285	H1228N
286	H370E
287	W534T
288	Y1066D
289	P515K
290	E365I
291	W534D
292	R284I
293	F810T
294	C632F
295	C565R
296	E795T
297	G488K
298	A801S
299	P342R
300	W534G
301	C175R
302	C1116D
303	H1228L
304	W534I
305	C1090E
306	M456N
307	P342G
308	C10A
309	H1228I
310	I868D
311	T988Y
312	R671K
313	P826I
314	M1131K
315	G341L
316	F863E
317	I496K
318	C632L
319	W362F
320	D40L
321	G341I
322	S929I
323	M626I
324	W1063G
325	C1116G
326	G588L
327	C632Y
328	K373L
329	P826V
330	I866G
331	W1193L
332	I99K
333	P342Y
334	G1183I
335	W1063S
336	F225K
337	W1063V
338	W1193Y
339	W1086K
340	W1193P
341	Q526S
342	G353K
343	H502D
344	E365L
345	C175Y
346	C965H
347	H714T
348	M626E
349	K1177L
350	R284L
351	I470K
352	H733P
353	K34L
354	K373I
355	W1086F
356	I868K
357	C10V
358	Y1167K
359	F19E
360	W1218V
361	Y77K
362	C175S
363	F884R
364	H370S
365	C1116L
366	G353N
367	H714N
368	G341Y
369	E795R
370	M722L
371	M1128K
372	L726T
373	W1063A
374	C175D
375	H633D
376	H502N
377	C175T
378	W1063D
379	W1086E
380	L1000H
381	E683R
382	G588I
383	W1063F
384	G734L
385	W1086V
386	H733E
387	W534V
388	R817E
389	W534L
390	Q676K
391	M592K
392	G341K
393	M531K
394	R385F
395	C10R
396	F884L
397	P275N
398	H67K
399	P342F
400	C175A
401	V574E
402	D572K
403	W534R
404	H1228A
405	C10Q
406	M626D
407	C175F
408	V500K
409	P271D
410	W534A
411	M161I
412	H370N
413	W1086Y
414	P515N
415	W1086L
416	E795A
417	F884I
418	M626Y
419	R1054K
420	C1116T
421	H1228V
422	H67N
423	F728G
424	H720N
425	W1218E
426	W602Y
427	H822D
428	M626F
429	C1090T
430	W602A
431	P589E
432	C632V
433	F810G
434	M187E
435	M626S
436	N30E
437	H1228S
438	R158L
439	W1218N
440	M456S
441	A801T
442	H200P
443	C965M
444	M626N
445	P589N
446	H633N
447	F728E
448	T169L
449	W362V
450	H67L
451	H200Q
452	W1193F
453	P717R
454	H633L
455	W602L
456	S684K
457	G588S
458	K1177I
459	H759L
460	P608S
461	W1218F
462	L726R
463	M1035D
464	P342A
465	M626V
466	M592N
467	M456Y
468	G353E
469	H200A
470	M161L
471	P275S
472	W1193E
473	P1176S
474	K34I
475	F225E
476	F863N
477	P608N
478	I1160S
479	T8K
480	H200T
481	A364K
482	E795K
483	P647K
484	V818H
485	C632K
486	W1086G
487	V463S
488	H502S
489	G49E
490	H67D
491	M456L
492	V574K
493	C565P
494	V842A
495	M592E
496	P342Q
497	M456R
498	W1193N
499	A544L
500	G233Q
501	L726P
502	H873A
503	W534Y
504	H822Q
505	R548K
506	G588D
507	V357K
508	H67E
509	F980E
510	M1131S
511	V410D
512	C1116R
513	W534F
514	A901D
515	C10P
516	M1128S
517	F728S
518	D959S
519	H200L
520	R158I
521	E365F
522	Q1108K
523	M456D
524	E795H
525	N933K
526	H633I
527	T814S
528	W1063T
529	R82D
530	Q401K
531	P275A
532	C10G
533	D501K
534	C175Q
535	H633Q
536	A406K
537	G588V
538	M1131N
539	G488N
540	F466K
541	C175V
542	G242D
543	M626L
544	A544I
545	G114K
546	C965P
547	H714S
548	F863D
549	T891S
550	C1116F
551	M1128N
552	M1035N
553	W1063R
554	L726A
555	S929V
556	W1193S
557	Q1170K
558	P515E
559	H873L
560	S987G
561	F227K
562	H67S
563	P826T
564	Q793Y
565	H759N
566	H759K
567	C805H
568	P608K
569	M161K
570	A334K
571	C1116A
572	Q1223K
573	C1116Y
574	H733R
575	T988F
576	R867K
577	W1063K
578	M1035S
579	R482I
580	C1116I
581	W1218Y
582	Q1118K
583	G969K
584	Q203K
585	S987K
586	M456P
587	G222K
588	I1160T
589	H370A
590	L547V
591	T378K
592	H733I
593	F863S
594	I496N
595	G341F
596	M626T
597	H370D
598	P589D
599	K1177Q
600	Q1107K
601	M603N
602	R482L
603	Q793F
604	H67P
605	I868T
606	W602F
607	G968K
608	W602Q
609	W1218S
610	I841C
611	C805M
612	C565H
613	A438K
614	V463Q
615	T148K
616	G588T
617	D40I
618	P1153K
619	R284K
620	S650K
621	W1086D
622	M603G
623	E41L
624	M187S
625	G846K
626	F884T
627	Q203E
628	H822T
629	E795S
630	F980K
631	M456V
632	H733S
633	M187N
634	T152K
635	H733T
636	M161Y
637	R82E
638	H200I
639	D541F
640	Q1197D
641	R867D
642	W362Y
643	P764Y
644	H714D
645	P515D
646	P608L
647	L751G
648	W1193I
649	H633Y
650	F1043K
651	C1116P
652	H759I
653	D959Y
654	F884S
655	R385K
656	T181K
657	R82N
658	M456E
659	G114E
660	V673L
661	E795Q
662	Y77E
663	M626G
664	H822G
665	D368K
666	F810R
667	M592D
668	P764F
669	R284F
670	M187L
671	F19K
672	A454K
673	M722I
674	A1094E
675	C805P
676	N91K
677	R482K
678	S1225L
679	H733D
680	V463R
681	Y653K
682	R1144K
683	F225D
684	A451K
685	C565M
686	M1131R
687	I455K
688	R82K
689	H370T
690	H67Y
691	H370R
692	I866T
693	P1176L
694	Q1197L
695	M603K
696	A404K
697	Q676N
698	A44K
699	V491K
700	S739K
701	T660K
702	G715K
703	D823N
704	H714R
705	H1228D
706	F980I
707	V500N
708	M986L
709	G233D
710	Q735K
711	R1033D
712	A1057K
713	Q1170L
714	T126K
715	R645K
716	Y494K
717	T8I
718	W1218D
719	G242N
720	W1063Q
721	M1035Y
722	C805Y
723	Q526A
724	Y426K
725	P271K
726	V428E
727	G153N
728	W602R
729	T346K
730	P806E
731	E743S
732	H1228F
733	T1224K
734	L726Q
735	F980L
736	C1116V
737	T169I
738	I496E
739	R1033E
740	F728P
741	P589S
742	H1228R
743	M701V
744	V936L
745	C632E
746	W355F
747	P1176A
748	R43L
749	A685M
750	Q567E
751	I62K
752	R867E
753	T378L
754	S551N
755	V411K
756	E41I
757	A742K
758	G588A
759	L547F
760	R748G
761	H1228G
762	C1090Y
763	Q1197E
764	R482F
765	G588R
766	F227E
767	F19D
768	S286L
769	Q613E
770	T266I
771	V410K
772	M1035V
773	V816N
774	Q268E
775	W602P
776	G341S
777	D541Y
778	A1169K
779	M456T
780	Q1170I
781	K1177V
782	F980V
783	H873I
784	P1038K
785	W355Y
786	G146E
787	F810P
788	W1086N
789	E137K
790	G146K
791	D283L
792	G153K
793	H720Q
794	M1128D
795	T1055E
796	S713K
797	Y426N
798	R305K
799	H720K
800	R1033K
801	Y1068K
802	A1022K
803	M456A
804	F884V
805	Y549D
806	M161F
807	G242E
808	M187P
809	A44L
810	T480K
811	M1035T
812	F81K
813	Y1185L
814	P764K
815	V453K
816	M161E
817	H633S
818	H200G
819	Q1108E
820	F980S
821	F81L
822	M1134W
823	T716K
824	H502R
825	M603D
826	M1134F
827	W1218T
828	H67I
829	E791K
830	M592S
831	Q279K
832	M746L
833	C1090L
834	H370M
835	M187D
836	D194K
837	R867N
838	W1193T
839	L498K
840	P275T
841	G588E
842	Q1197K
843	H733Q
844	F474K
845	F225S
846	M1035I
847	H633V
848	K945Q
849	W1086S
850	S168K
851	L726H
852	Q1108N
853	G291K
854	D959A
855	R817S
856	R1054E
857	K373V
858	G111E
859	A239K
860	Y605K
861	H200V
862	M456F
863	D959T
864	G146D
865	K34F
866	M986K
867	H502G
868	T148I
869	I69E
870	V410N
871	T1055K
872	G1183S
873	P806N
874	G291L
875	P271S
876	R1033N
877	T870K
878	P1176N
879	M161N
880	H714I
881	K972E
882	Q526N
883	A1022E
884	C1090V
885	I866R
886	T295L
887	V1037N
888	N837H
889	F225N
890	H714L
891	F980A
892	T8L
893	M1134Y
894	M161D
895	T148L
896	W1063M
897	D824K
898	C1116Q
899	F436K
900	F728T
901	G242K
902	H1228Q
903	N1100E
904	Y616I
905	E365V
906	G233N
907	M187I
908	M531I
909	Y1059K
910	D959L
911	E791F
912	M1131Y
913	W1193D
914	A652K
915	A1222L
916	I841V
917	H1228T
918	R82S
919	V842C
920	A404I
921	G588Y
922	V357E
923	A44I
924	T169K
925	F709K
926	R543F
927	M161V
928	F1127K
929	M1128E
930	M1137K
931	R385V
932	R748N
933	S388L
934	T85E
935	G49N
936	P806S
937	W602V
938	F980D
939	M1035L
940	G740K
941	R817D
942	H759V
943	H1228Y
944	P806D
945	S170L
946	P23E
947	R817A
948	Y1036E
949	D133K
950	I419K
951	W602I
952	G222E
953	C632A
954	D541L
955	C1090P
956	T266L
957	G293K
958	H633F
959	N363K
960	D384L
961	R56K
962	R56E
963	T870S
964	E754G
965	N990T
966	Q1170D
967	A1194K
968	T295K
969	M603L
970	G1196K
971	A1173K
972	A1212K
973	W1218G
974	R1112K
975	A685V
976	Q264E
977	C175G
978	Q1118N
979	Y77Q
980	H714G
981	H873K
982	Y277L
983	F119S
984	G153D
985	F19N
986	T149K
987	A604D
988	F466D
989	W1063H
990	E743N
991	V376E
992	P608D
993	R1165K
994	D959R
995	H733V
996	M161S
997	D383K
998	W1193R
999	R1076Y
1000	G488E
1001	S1007Y
1002	H714Y
1003	H502Y
1004	R158F
1005	I866Q
1006	M1131E
1007	G153E
1008	G341V
1009	M986I
1010	Q1170N
1011	H67F
1012	P647E
1013	G341T
1014	Q399K
1015	A239E
1016	M1131D
1017	L460K
1018	M1035F
1019	M592Y
1020	P589G
1021	I643K
1022	R748K
1023	M187R
1024	F530K
1025	M531L
1026	T169F
1027	M1131T
1028	E791L
1029	R56D
1030	A106E
1031	L1175N
1032	G393K
1033	V694L
1034	H759Y
1035	N889S
1036	S333K
1037	A1113K
1038	V500Y
1039	R35K
1040	L727K
1041	S14L
1042	R543Y
1043	E675K
1044	G222N
1045	K34Y
1046	W534Q
1047	W1086T
1048	Q264K
1049	D483K
1050	R35I
1051	P764I
1052	R43I
1053	T512K
1054	F980T
1055	V377L
1056	C805G
1057	R158Y
1058	D156K
1059	Q526K
1060	S286I
1061	V1209E
1062	W1193V
1063	A667K
1064	M531S
1065	W1193G
1066	R747N
1067	S1225I
1068	G1196D
1069	T148Y
1070	Q567K
1071	H759S
1072	T126N
1073	H822A
1074	S388I
1075	G1196N
1076	Q1108D
1077	Y1221K
1078	V410S
1079	P271N
1080	P1078K
1081	F190K
1082	Y827R
1083	L751D
1084	T814Q
1085	M592T
1086	G114N
1087	W1218R
1088	Q1197N
1089	P647N
1090	F1127D
1091	M592G
1092	I615A
1093	H759T
1094	V228K
1095	P1038D
1096	P1176Y
1097	H714E
1098	R182K
1099	H67T
1100	Q399E
1101	T967K
1102	A472E
1103	C1090I
1104	H502A
1105	G25E
1106	F440K
1107	V690I
1108	H200Y
1109	N468D
1110	C1090R
1111	F980N
1112	G734I
1113	P1078N
1114	S170Y
1115	P764L
1116	G341A
1117	I809D
1118	R284E
1119	F1127N
1120	M592I
1121	G668K
1122	P515S
1123	L547I
1124	F863G
1125	R867S
1126	S1225K
1127	G146N
1128	T988R
1129	W1193A
1130	M592L
1131	G25L
1132	K373Y
1133	N33L
1134	L492E
1135	F728R
1136	M1128R
1137	A604E
1138	R867G
1139	Y605E
1140	A343K
1141	K373F
1142	Q529S
1143	Y214I
1144	Q1170G
1145	F466N
1146	F1127S
1147	A766K
1148	I99N
1149	F227D
1150	T870A
1151	Y1036K
1152	A404L
1153	A966K
1154	M558L
1155	G341D
1156	G233K
1157	S432K
1158	M626A
1159	H67V
1160	V236K
1161	M1137L
1162	L1042K
1163	V24K
1164	G353S
1165	F7I
1166	F224D
1167	H633R
1168	M626R
1169	D367K
1170	P342M
1171	F657K
1172	R817K
1173	H759F
1174	A1194N
1175	N656Y
1176	M1137Y
1177	H720R
1178	D959F
1179	D959K
1180	P608E
1181	G588F
1182	E365Y
1183	D1203K
1184	G222D
1185	M1128G
1186	R508K
1187	V690L
1188	V38S
1189	L751N
1190	Q529N
1191	E795W
1192	Y1036D
1193	R284Y
1194	I1021K
1195	M1134L
1196	M603E
1197	L459K
1198	V228E
1199	G740S
1200	M187T
1201	R43K
1202	Y381K
1203	V280L
1204	Q529K
1205	Y258L
1206	G254S
1207	C1090A
1208	P608T
1209	F655K
1210	N481K
1211	K804L
1212	G488D
1213	H759R
1214	P1038E
1215	S248K
1216	V818Y
1217	N30I
1218	P717K
1219	R747K
1220	M1137I
1221	G114D
1222	A604K
1223	E98K
1224	P964K
1225	W602H
1226	R385Y
1227	T152N
1228	P1176F
1229	D297K
1230	H200R
1231	I809N
1232	Y605D
1233	F227S
1234	Y1036N
1235	M1137N
1236	D40F
1237	Q420K
1238	A334L
1239	D823S
1240	M1128T
1241	G25K
1242	T126E
1243	G846S
1244	H67A
1245	P515I
1246	P826L
1247	W649N
1248	T1224N
1249	M746K
1250	S286K
1251	S332K
1252	P23K
1253	Y854F
1254	V694I
1255	S710K
1256	D405K
1257	Q420E
1258	G846R
1259	C632N
1260	V1191G
1261	Q1170F
1262	I868Q
1263	H502T
1264	Y1221L
1265	D1163Y
1266	T169Y
1267	P515L
1268	F7L
1269	G475K
1270	I866A
1271	A685K
1272	D384I
1273	E791I
1274	E683S
1275	G153S
1276	A472D
1277	Q1107E
1278	R284V
1279	R35L
1280	T512E
1281	G243D
1282	P589T
1283	S348L
1284	E885K
1285	F473K
1286	Q526T
1287	M1131A
1288	F81E
1289	N990S
1290	R18N
1291	D215K
1292	W649K
1293	P1038S
1294	I1195K
1295	F325K
1296	C632S
1297	Y403I
1298	M1035G
1299	T480I
1300	F81N
1301	I868R
1302	V38K
1303	A667E
1304	R18G
1305	G532K
1306	G335K
1307	S1157K
1308	W1086A
1309	R482Y
1310	T181N
1311	V1226K
1312	M592V
1313	E683Y
1314	I496S
1315	G668D
1316	F1043E
1317	G1183L
1318	A21K
1319	A766Y
1320	Y616L
1321	D501R
1322	R18D
1323	A21N
1324	P608I
1325	R1076K
1326	V410E
1327	S551E
1328	V690F
1329	K1177N
1330	F863R
1331	V428N
1332	K373A
1333	E201K
1334	A106K
1335	S1152K
1336	F227N
1337	G146S
1338	P760K
1339	M1131Q
1340	Y47K
1341	I496R
1342	Q203D
1343	G254T
1344	P515Y
1345	V1209N
1346	H720S
1347	G111D
1348	F863T
1349	A334N
1350	R1054L
1351	A1181L
1352	A506K
1353	K804I
1354	I1211K
1355	M1131L
1356	A1129K
1357	H200F
1358	A451D
1359	Y331K
1360	Q1197I
1361	H759D
1362	V816D
1363	Y549E
1364	A1212E
1365	P806K
1366	D541N
1367	A1173G
1368	F328K
1369	S312K
1370	A749K
1371	P760N
1372	V1191A
1373	R1112N
1374	N30L
1375	P1038N
1376	N468E
1377	R158V
1378	T870N
1379	I809E
1380	L66K
1381	G242S
1382	A1057E
1383	E743T
1384	G668S
1385	Q735R
1386	N1100K
1387	Q1118D
1388	V500E
1389	P1078D
1390	E791Y
1391	A506E
1392	I496D
1393	V38T
1394	D483L
1395	V1147K
1396	G734A
1397	R158K
1398	F1045K
1399	E674K
1400	G734K
1401	R56N
1402	G734Y
1403	Y1059G
1404	G111K
1405	T148V
1406	P1176I
1407	F473N
1408	W355V
1409	E880R
1410	C632T
1411	T480L
1412	V1083K
1413	H714F
1414	G488S
1415	F1027E
1416	K972Q
1417	Y1221I
1418	Y542N
1419	I138K
1420	A1212N
1421	M603S
1422	N356K
1423	R1144E
1424	L492N
1425	P23L
1426	G430K
1427	G488R
1428	P1176V
1429	Q1197Y
1430	M1128Y
1431	M531V
1432	A1222I
1433	N1012K
1434	G968R
1435	Q1107S
1436	G243E
1437	N651K
1438	I99E
1439	N179L
1440	S929L
1441	M531N
1442	M1035A
1443	Q567D
1444	V816K
1445	A166L
1446	M1131G
1447	G1109K
1448	A1201E
1449	P1176T
1450	V65K
1451	A195E
1452	A195K
1453	N895R
1454	A1057I
1455	I69D
1456	Q735N
1457	Q613K
1458	Q793S
1459	H714V
1460	D489K
1461	T1145K
1462	A1201I
1463	L66N
1464	V818P
1465	A1201L
1466	I809S
1467	Q1170E
1468	M161G
1469	G254D
1470	G111N
1471	F980P
1472	Y258I
1473	P826K
1474	Y1049K
1475	E659K
1476	A404F
1477	T480E
1478	Y549S
1479	M187A
1480	T8E
1481	Q420S
1482	Y277I
1483	V38L
1484	Q793N
1485	H633A
1486	A406N
1487	R1112D
1488	G341E
1489	W1193Q
1490	G254N
1491	V500Q
1492	M746S
1493	N706K
1494	Q1118E
1495	Q1170V
1496	E791R
1497	D1163K
1498	Q268K
1499	I1160K
1500	A1046K
1501	I470R
1502	D283I
1503	S1164K
1504	Y827L
1505	F863Q
1506	A44F
1507	A1094K
1508	H733A
1509	A166E
1510	K372L
1511	A749D
1512	P647S
1513	A438E
1514	A21D
1515	V228N
1516	A334E
1517	L36K
1518	A544V
1519	V816E
1520	I455E
1521	Y331N
1522	R1071K
1523	V38E
1524	A766L
1525	G477K
1526	E795N
1527	M592A
1528	E1171K
1529	V202K
1530	K1177H
1531	S170F
1532	H502L
1533	K879R
1534	Q420N
1535	S462K
1536	V280I
1537	T378F
1538	M592F
1539	M187Q
1540	S286F
1541	F728A
1542	P1078G
1543	W1218M
1544	S388F
1545	G588Q
1546	F315K
1547	R18K
1548	Q1170Y
1549	M1131F
1550	A761K
1551	W649L
1552	M161T
1553	P1176K
1554	D40K
1555	Y381D
1556	A970K
1557	A493K
1558	I841F
1559	I809P
1560	P589A
1561	S282K
1562	A766F
1563	H759A
1564	I241K
1565	G846L
1566	T378E
1567	G254E
1568	S1093D
1569	D384E
1570	Q1170S
1571	L80E
1572	E858D
1573	P770K
1574	Y605N
1575	Q1107N
1576	A749N
1577	V376K
1578	M531F
1579	A667L
1580	A21E
1581	H873V
1582	L66E
1583	P271A
1584	H873Q
1585	N177K
1586	G588M
1587	N179I
1588	C1090G
1589	C1090F
1590	Q1118S
1591	R56S
1592	I1211E
1593	E41F
1594	A1181I
1595	T1224E
1596	F1198E
1597	G49L
1598	V463P
1599	E484K
1600	P717I
1601	V24E
1602	R386L
1603	L875K
1604	M456Q
1605	D505K
1606	V141K
1607	D215S
1608	S168N
1609	Q1136K
1610	R482E
1611	D383E
1612	F810V
1613	R386I
1614	T660N
1615	T148R
1616	G1069K
1617	F530N
1618	V236E
1619	V1037D
1620	F1031K
1621	G49D
1622	G576K
1623	L229K
1624	T16E
1625	W1193M
1626	Y1167G
1627	D919K
1628	T777K
1629	V511K
1630	F224K
1631	P271L
1632	Y827T
1633	A652Y
1634	N895K
1635	F863A
1636	T27L
1637	V500S
1638	D1163L
1639	R1112S
1640	Q513K
1641	R35E
1642	V463H
1643	R82G
1644	V1226L
1645	H502I
1646	G734V
1647	Y366L
1648	H67G
1649	L1047K
1650	V202L
1651	V50N
1652	V65E
1653	A1169N
1654	H733G
1655	A1057L
1656	V65N
1657	T540K
1658	Y403L
1659	T378I
1660	T295I
1661	I1111K
1662	K89E
1663	L459N
1664	M1134I
1665	I1021E
1666	R748D
1667	F597V
1668	F220K
1669	A334D
1670	T1019K
1671	A652L
1672	R18S
1673	T346E
1674	I417K
1675	M1131V
1676	M746I
1677	F19S
1678	F1127E
1679	A108I
1680	G25I
1681	W649Y
1682	F639Y
1683	A742Q
1684	A1212D
1685	Y381E
1686	C175M
1687	W1218Q
1688	P764V
1689	H633G
1690	H502V
1691	Y1068N
1692	D541K
1693	A652F
1694	P275Q
1695	R182N
1696	M603F
1697	Y366I
1698	N30Y
1699	Y214K
1700	C805F
1701	S170I
1702	F724S
1703	V357S
1704	Q513G
1705	M161A
1706	E137I
1707	G341M
1708	A506D
1709	T8N
1710	P764S
1711	S934G
1712	R86K
1713	A108L
1714	F724A
1715	V1083E
1716	A1194E
1717	R482V
1718	Q279E
1719	A139E
1720	Y1066N
1721	V463T
1722	Q529D
1723	I809K
1724	D450K
1725	G1109E
1726	T169V
1727	H633T
1728	R18L
1729	H714A
1730	S644K
1731	N96K
1732	W602M
1733	M161R
1734	P589I
1735	G969N
1736	M456G
1737	M1131I
1738	D654K
1739	R1054I
1740	Q513N
1741	F810Y
1742	Q613L
1743	L408K
1744	N30F
1745	T266V
1746	F1075K
1747	F289K
1748	V422R
1749	R645F
1750	F863Y
1751	S185K
1752	R1112E
1753	Y1095Q
1754	T16K
1755	E479K
1756	L1133K
1757	G335D
1758	Q268D
1759	P515V
1760	Q1108S
1761	F81S
1762	T540N
1763	L751K
1764	M531T
1765	N100E
1766	I419N
1767	R385E
1768	G1069L
1769	A166I
1770	I138E
1771	G243K
1772	T246N
1773	D384F
1774	H370Q
1775	G49R
1776	A544F
1777	P275G
1778	L371N
1779	V500D
1780	A239S
1781	L1206G
1782	P275L
1783	V441K
1784	R182E
1785	G293E
1786	N990K
1787	V758L
1788	D1163I
1789	G668E
1790	G146A
1791	Q513E
1792	Y331L
1793	L1013Y
1794	M1128L
1795	P528S
1796	M1128A
1797	M1128I
1798	Y1167E
1799	I62E
1800	M531G
1801	P647D
1802	I69K
1803	Q1223L
1804	G353A
1805	D40Y
1806	F328I
1807	M1128P
1808	G341R
1809	S985E
1810	T27I
1811	F244K
1812	P528K
1813	Q1197V
1814	C10H
1815	M1137V
1816	D871K
1817	F1052L
1818	Y290L
1819	S248N
1820	Y47E
1821	G335E
1822	H502Q
1823	W649F
1824	G475E
1825	A749G
1826	E159K
1827	S14I
1828	E382L
1829	S985N
1830	G49I
1831	G341H
1832	T181S
1833	T295F
1834	E730K
1835	D572E
1836	V377F
1837	F1198I
1838	M1137A
1839	A1194D
1840	L59N
1841	E858N
1842	V228L
1843	A761Y
1844	V357A
1845	V828I
1846	A742E
1847	F224N
1848	D46L
1849	I841A
1850	D541G
1851	N449K
1852	T246D
1853	M746N
1854	G293N
1855	Y1018K
1856	P806T
1857	Q268N
1858	L1065E
1859	M531E
1860	R43N
1861	C632D
1862	A406I
1863	A454E
1864	E791V
1865	D483I
1866	D1163F
1867	A375E
1868	L819K
1869	N30D
1870	P1078L
1871	S750D
1872	Q735S
1873	S317K
1874	V694F
1875	S388Y
1876	A334S
1877	V228D
1878	P129K
1879	L371K
1880	F1149K
1881	R508Y
1882	M986V
1883	Q1107T
1884	P760S
1885	R386E
1886	Y1162K
1887	A1113E
1888	V303K
1889	P608A
1890	V376L
1891	M187Y
1892	M531Y
1893	A343L
1894	L80K
1895	M986N
1896	Q567N
1897	Q203N
1898	F810L
1899	G969E
1900	A1046E
1901	I615K
1902	Q28K
1903	L442K
1904	E695K
1905	T169A
1906	T307E
1907	M722V
1908	T85N
1909	V921I
1910	F151L
1911	Q567S
1912	Y605S
1913	G291F
1914	F1052K
1915	T16L
1916	Y1167I
1917	G335L
1918	D711K
1919	C1116M
1920	A343N
1921	G335N
1922	A766I
1923	N33K
1924	L59D
1925	E1168K
1926	R305E
1927	P528N
1928	Y1049E
1929	R1144N
1930	G477E
1931	A1122K
1932	R43Y
1933	C632M
1934	N100K
1935	W534M
1936	P589L
1937	T152E
1938	F486K
1939	Y1106I
1940	F144I
1941	E382K
1942	A761L
1943	A742N
1944	F225G
1945	D782K
1946	A1181V
1947	A406L
1948	R18E
1949	Q1136N
1950	I615E
1951	Y646N
1952	T778K
1953	Y1018E
1954	H759P
1955	A970I
1956	P608F
1957	S1024K
1958	T85D
1959	A44Y
1960	F728Q
1961	W649G
1962	G114L
1963	F395L
1964	I496Y
1965	V377E
1966	C175H
1967	Q735Y
1968	R284D
1969	V338K
1970	G846N
1971	N33I
1972	G533K
1973	P1176H
1974	T148F
1975	D46I
1976	M187G
1977	G588H
1978	N112K
1979	P1153N
1980	F466E
1981	M722Y
1982	P764W
1983	Y214F
1984	T126D
1985	S1225F
1986	G25F
1987	S1093E
1988	L1130N
1989	S333L
1990	Y381I
1991	N825K
1992	T181E
1993	M531R
1994	D541S
1995	M603Y
1996	F162S
1997	F224E
1998	S462N
[truncated: 21,334 more rows]

## Sheet: Sheet S2
T7 RNA Polymerase
Rank	PRIME	Tm(℃)		index	Second Round mutants	Tm(℃)		index	Third Round mutants	Tm(℃)	Activity at 52℃		Rosetta	Tm(℃)	ESM-vote	Tm(℃)	ESM2(homo)	Tm(℃)
1	Q786L	49		WT	WT	45.5		WT	WT	45.5	1		P657K	46.1	V567P	42.7	A881F	46.1
2	L446F	48.4		R1-1	Q786L;A468F	51.9		R2-1	Q786L;S430P;L446F;S633P;S397W;L534V;A124N;G618E;L665D	53.7			P657R	43	C216L	46	V687E	45.9
3	S430P	48.2		R1-2	Q786L;T375K	50.2		R2-2	Q786L;S430P;L446F;S606V;S633P;S397W;A124N;G618E;L665D	53.2			P657A	45	H772K	45.8	Y457L	45.5
4	C515P	47.9		R1-3	S430P;L446F	48.1		R2-3	Q786L;S430P;L446F;S606V;S633P;S397W;M369T;G618E;L665D	53			P657N	45.2	Y457L	45.5	P780K	45.4
5	P865L	47.6		R1-4	Q786L;L446F	49.5		R2-4	Q786L;S430P;L446F;S606V;S633P;I217L;S397W;G618E;L665D	54.4			P20A	45.3	R792M	47.3	F481W	45.9
6	W797L	48.2		R1-5	Q786L;S430P	50.3		R2-5	Q786L;S430P;L446F;S606V;S633P;I217L;S397W;L534V;M369T;G618E;L665D	54.2			P657S	44.8	M306K	46.2	T375K	46.3
7	R792M	47.3		R1-6	Q786L;S430P;A468F	50.9		R2-6	Q786L;S430P;L446F;S606V;S633P;I217L;S397W;N529V;G618E;L665D	54.5			P657T	44	Q786L	49	C839N	45.2
8	T375K	46.3		R1-7	Q786L;S430P;T375K	51.7		R2-7	Q786L;S430P;L446F;S606V;S633P;I217L;S397W;A124N;G618E;L665D	54.97			P657V	43.5	H772R	45	C125A	45.7
9	C839N	45.2		R1-8	Q786L;W797L;L446F	51		R2-8	Q786L;S430P;L446F;S606V;S633P;I217L;S397W;L534V;A124N;G618E;L665D	55.4			H811N	45.3	W797A	43.9	M696A	44.9
10	C125A	45.7		R1-9	Q786L;S430P;W797L	49.7		R2-9	Q786L;S430P;N601E;L446F;S606V;S633P;I217L;S397W;L534V;M369T;N529V;A124N;G618E;L665D	55.3			K71L	44	C839N	45.2	C530S	44.8
11	A881F	46.1		R1-10	Q786L;S430P;L446F	50.6		R2-10	Q786L;S430P;W797L;Y846R;L446F;S606V;S633P;I217L;S397W;L534V;N529V;A124N;G618E;L665D	55.2			P657L	no expression	H854P	45.5	H772K	45.8
12	V687E	45.9		R1-11	Q786L;S430P;N601E;L446F	50.3		R2-11	Q786L;S430P;L446F;S606V;K642G;S633P;I217L;S397W;L534V;A124N;G618E;L665D	58.3	3.88		H811D	45.1	M401K	44.8	C347L	45
13	H772K	45.8		R1-12	Q786L;S430P;A468F;L446F	51.7		R2-12	Q786L;S430P;L446F;S606V;K642G;S633P;I217L;S397W;L534V;G618E;L665D	58.2	5.35		P657Y	43.6	S430P	48.2	C216L	46
14	S397W	47.4		R1-13	Q786L;S430P;L446F;P476E	51.2		R2-13	Q786L;S430P;L446F;S606V;K642G;S633P;I217L;S397W;L534V;M369T;A124N;G618E;L665D	57.7	4.48		Q656L	41.8	A468F	46.2	S397W	47.4
15	W422F	45		R1-14	Q786L;S430P;L446F;T375K	52.4		R2-14	Q786L;L446F;S606V;K642G;S633P;I217L;S397W;L534V;M369T;A124N;G618E;L665D	57.2	3.68		P657H	44.8	Q505A	42.5	W422F	45
16	Y457L	45.5		R1-15	Q786L;S430P;W797L;L446F	50.7		R2-15	Q786L;S430P;L446F;S606V;K642G;S633P;S397W;L534V;G618E;L665D	57	10.15
17	P780K	45.4		R1-16	Q786L;S430P;W797L;A468F;N601E;L446F;P476E;T375K	50
18	F481W	45.9		R1-17	Q786L;S430P;W797L;P657K;Y846R;A468F;L446F;T375K	47.9
19	C347L	45		R1-18	Q786L;S430P;W797L;P657K;A468F;N601E;L446F;T375K	49
20	C216L	46		R1-19	Q786L;S430P;W797L;P657K;A468F;L446F;P476E;T375K	49.3
21	M696A	44.9		R1-20	Q786L;S430P;W797L;P657K;Y846R;L446F;P476E;T375K	51.3
22	C530S	44.8		R1-21	Q786L;S430P;W797L;P657K;N601E;L446F;P476E;T375K	52.9
23	M401K	44.8		R1-22	Q786L;S430P;W797L;Y846R;N601E;L446F;P476E;T375K	51.2
24	E830G	44		R1-23	Q786L;S430P;W797L;Y846R;A468F;L446F;P476E;T375K	52.3
25	Q269M	43.7		R1-24	Q786L;S430P;W797L;M306K;N601E;L446F;P476E;T375K	52.1
26	V567P	42.7		R1-25	Q786L;S430P;W797L;P657K;L446F;P476E;S606V;T375K	52.1
27	G464M	42.6
28	Q505A	42.5
29	I217L	46.4
30	K801G	41.7
31	M666P	N/A
32	S633P	46.2
33	P476E	46.2
34	H799G	40.4
35	M306K	46.2
36	K642G	46.2
37	A703T	46.2
38	A468F	46.2
39	P657K	46.1
40	N601E	46
41	S606V	45.8
42	P742G	45.1
43	Y846R	45.6
44	I117L	45.3
45	C510E	42.7
46	L534V	45.6
47	M369T	44
48	N529V	44
49	A124N	44
50	G618E	44
51	L665D	45.2
52	Y312D	43
53	H523K	44.9
54	P72E	43
55	Q656L	41.8
56	E158L
57	E158Y
58	M431G
59	E158F
60	L534I
61	A615D
62	T500R
63	N529E
64	E158V
65	N529K
66	M431S
67	D388N
68	E158H
69	M431T
70	E158I
71	H523E
72	S397Q
73	M431A
74	N529I
75	E158M
76	M401T
77	V185K
78	C723Q
79	M750P
80	T835M
81	V687S
82	C723E
83	C347N
84	E242V
85	M226L
86	D731C
87	L706I
88	S209R
89	M431N
90	L706V
91	T835I
92	V687Q
93	S228R
94	Y178S
95	C723K
96	V687D
97	L374R
98	C510Q
99	W344M
100	M219L
101	S43G
102	S495D
103	H523Q
104	W287Y
105	H523R
106	I817H
107	V185R
108	Q135L
109	N529T
110	W415Y
111	R173L
112	Y250I
113	M362E
114	I543L
115	W736I
116	T243I
117	M362K
118	W736V
119	V687A
120	H486K
121	E158A
122	E158W
123	T835L
124	S495N
125	V687N
126	K412D
127	C723R
128	K614A
129	H27E
130	W344L
131	C723S
132	W620E
133	M666V
134	Q505S
135	W344E
136	E775V
137	K642T
138	N529R
139	H854P
140	V687K
141	A159P
142	H205S
143	E242I
144	V340E
145	Y250F
146	S241V
147	S527D
148	M369S
149	E148P
150	Y250V
151	H205T
152	H211A
153	M362D
154	C723M
155	H27K
156	W620S
157	V690K
158	Q135V
159	S856E
160	N671K
161	C723D
162	T566K
163	W620T
164	H854S
165	D240T
166	Y518P
167	C723N
168	H772R
169	E775S
170	W620D
171	H854D
172	N406E
173	G290A
174	C347S
175	Q649P
176	D731I
177	W344D
178	Q522L
179	V693R
180	W736F
181	Q404M
182	L853D
183	E775A
184	V687G
185	W344A
186	M369N
187	V687R
188	S686G
189	Q522V
190	S241R
191	W278P
192	C723T
193	H211V
194	T763L
195	M369K
196	M219I
197	D731S
198	M401V
199	S397E
200	C271M
201	M369D
202	Q269L
203	R84A
204	E242Y
205	Y250L
206	E158C
207	M666L
208	T243V
209	N529Q
210	K412E
211	W344T
212	F751L
213	W620K
214	E158T
215	Q522I
216	N131G
217	M666I
218	M362P
219	H41K
220	M677L
221	W278E
222	W620P
223	T23E
224	S209K
225	G675K
226	W344S
227	T75E
228	Q135I
229	W736L
230	W797R
231	I244D
232	D66G
233	A115W
234	W620G
235	S223A
236	S606I
237	C723V
238	S241I
239	Q505T
240	H211K
241	T500K
242	V690R
243	H211I
244	E242W
245	W344N
246	S606T
247	C125R
248	M369E
249	W797H
250	Q649W
251	L752K
252	D731T
253	W88A
254	M362A
255	T630Y
256	W620Q
257	S397D
258	M362V
259	L374K
260	L749T
261	W278K
262	Y312N
263	C723H
264	S228K
265	G556K
266	W736Q
267	W797A
268	N165E
269	H211E
270	H300K
271	V185Q
272	T500L
273	T745K
274	H486R
275	D859K
276	W620V
277	W620N
278	W736M
279	G456H
280	V340A
281	H211R
282	H211L
283	E775T
284	E158N
285	C347T
286	I414P
287	Y250A
288	I655P
289	Q232R
290	C347A
291	M420L
292	A678Y
293	C723L
294	H205K
295	Q672E
296	T75D
297	I655D
298	G436I
299	F845E
300	F807S
301	N370D
302	G525I
303	T630H
304	H205D
305	H346G
306	L616P
307	V185A
308	N871D
309	N339E
310	M750S
311	M369A
312	K389A
313	I14E
314	H854T
315	P476D
316	S527E
317	C723I
318	C723A
319	N671Q
320	T224W
321	L582P
322	G290S
323	Y178G
324	E775I
325	D840I
326	V687T
327	I581K
328	W797K
329	A617W
330	A843K
331	I482V
332	C125T
333	G142H
334	G555Y
335	V687H
336	F755K
337	W501F
338	T626D
339	V470Y
340	H211T
341	M362R
342	M431H
343	C723G
344	S606R
345	F807T
346	H205N
347	G624P
348	A617Y
349	T630F
350	A513I
351	S606K
352	F845N
353	Q669N
354	W797Y
355	M81L
356	N165Y
357	T654V
358	E358P
359	H41R
360	A336D
361	H27Q
362	I655G
363	Q669S
364	H176K
365	C125K
366	P818A
367	G213H
368	F268Y
369	V273W
370	M46L
371	I804W
372	E242T
373	W344F
374	Y178K
375	G142D
376	I254P
377	A260E
378	Q239K
379	L752N
380	G456L
381	V578Y
382	I244N
383	N339D
384	N671R
385	C125S
386	A678F
387	G456N
388	Y178A
389	N165L
390	E108A
391	P657E
392	G624Y
393	R873K
394	V340D
395	L853G
396	L582D
397	M696Q
398	G612W
399	M431V
400	Q135T
401	M362T
402	G453P
403	A617F
404	G555F
405	Y308F
406	E158R
407	D731L
408	H523A
409	T243Y
410	C347P
411	Y178N
412	V634Y
413	V185G
414	C125N
415	I817V
416	N321P
417	F845Q
418	A138W
419	G675R
420	I655S
421	G436F
422	Y250M
423	M431Q
424	H211D
425	Q648E
426	G556D
427	E242L
428	M362I
429	Q669D
430	G142W
431	H176R
432	C216M
433	G618A
434	G456T
435	L582S
436	M306Q
437	L616D
438	H27A
439	Q232K
440	T375A
441	A724P
442	Y846K
443	D731N
444	E242R
445	Y178D
446	H486E
447	G624F
448	H411E
449	D840V
450	A465I
451	H27R
452	R478Y
453	A381P
454	F845D
455	T326F
456	W736Y
457	W620I
458	A678W
459	T688I
460	T326Y
461	S606E
462	W278G
463	M46I
464	G556E
465	H211Q
466	M306E
467	T630P
468	H161K
469	N406R
470	G47P
471	F807N
472	E158Q
473	M362L
474	L582G
475	G777A
476	W278Q
477	G213W
478	S397N
479	L853N
480	M750R
481	L561P
482	Y308L
483	M46R
484	H211S
485	V237K
486	W344Y
487	G753I
488	N601K
489	M861L
490	D859A
491	P657D
492	M46A
493	T375R
494	H205P
495	C125Q
496	W698G
497	G142K
498	Q522K
499	Q135M
500	A405K
501	G436Y
502	H176S
503	K441Y
504	H205G
505	Y250T
506	D731A
507	E158K
508	P780I
509	D569P
510	T745R
511	G284I
512	Q135A
513	I570D
514	H27L
515	T243L
516	Y518G
517	A336E
518	I414G
519	G456M
520	I14D
521	G618N
522	G213P
523	N165A
524	N22E
525	G612M
526	V212P
527	M54R
528	A465F
529	Q169L
530	W698D
531	G624W
532	N671E
533	K389N
534	W620A
535	M306R
536	G436W
537	W88T
538	E63K
539	F807G
540	M369R
541	S701E
542	W415F
543	M306D
544	T668D
545	M490L
546	F845T
547	M431D
548	E775K
549	D66A
550	H346D
551	Q754K
552	G142L
553	V578W
554	T326W
555	N67S
556	D569K
557	H205R
558	T224H
559	I817N
560	A405W
561	A674W
562	H230R
563	V650I
564	A295R
565	H463I
566	Q239R
567	N165K
568	F807Q
569	W344Q
570	Q583E
571	W459T
572	G442H
573	N488K
574	A323L
575	Y178T
576	G556Y
577	H161R
578	V237N
579	V185S
580	G556T
581	D731V
582	N165R
583	A405R
584	G442I
585	I587E
586	W502P
587	G456C
588	Q505C
589	N165F
590	V725I
591	W377G
592	N748K
593	W459I
594	K614T
595	W88E
596	E350A
597	L699S
598	W727P
599	C530K
600	M54E
601	W328P
602	M46K
603	Y178R
604	I570R
605	F782P
606	T326H
607	V578F
608	N592D
609	R96K
610	V237D
611	F845R
612	W459Q
613	H346K
614	E837S
615	N165V
616	V340K
617	G556V
618	W88S
619	S633W
620	W620R
621	M750K
622	C125E
623	F845K
624	I817L
625	W502D
626	H205A
627	W797S
628	V177K
629	F880P
630	A149L
631	Q239L
632	H300R
633	S241T
634	T688L
635	W797F
636	P20D
637	A822D
638	L616G
639	T566R
640	W502T
641	W344H
642	G555W
643	R829I
644	L550P
645	S241L
646	S209Q
647	S684W
648	L106P
649	A702C
650	G612C
651	C125L
652	H346E
653	D240Y
654	Q169K
655	S241K
656	G815W
657	H176A
658	M226F
659	Q58R
660	M362S
661	N171K
662	I655N
663	P657A
664	L637P
665	D834E
666	Y676P
667	G285W
668	G555K
669	G618K
670	G640I
671	K576D
672	T101K
673	N762V
674	H211M
675	T256K
676	N410D
677	M666D
678	V426I
679	W377P
680	D240R
681	Q104A
682	A304Y
683	L621P
684	G640Y
685	G640F
686	D569R
687	G469P
688	R478V
689	N601D
690	I14A
691	D569Y
692	R478F
693	G640V
694	N762R
695	T224P
696	F644Y
697	G556F
698	G456D
699	L582H
700	Q239Y
701	V177A
702	S241Y
703	Y178L
704	G612I
705	G469V
706	A843Q
707	E837T
708	N165T
709	S43A
710	S878I
711	N22D
712	Q169A
713	V185E
714	M190L
715	F845P
716	C347D
717	S684Y
718	A295P
719	W88R
720	W459S
721	G142M
722	N601A
723	C723P
724	H726R
725	G284V
726	A115Y
727	A465Y
728	N762K
729	E242F
730	G556N
731	V690Q
732	C125G
733	T630W
734	G456Q
735	C125M
736	P657Q
737	G213M
738	W459K
739	N601V
740	A260D
741	V470F
742	M666T
743	T440Q
744	M750T
745	F755T
746	S606L
747	M362Q
748	P657F
749	A115F
750	P657N
751	H27D
752	F807P
753	M54A
754	Q107K
755	G456K
756	G525W
757	Q583K
758	M369L
759	G142N
760	S684F
761	E309A
762	Q669H
763	I817A
764	V578R
765	T256E
766	G456V
767	T75N
768	M666K
769	L842D
770	Q239F
771	G142E
772	Q324I
773	A465W
774	G456W
775	T596E
776	Y312E
777	I581R
778	S641W
779	G442F
780	K610Y
781	G815H
782	D859E
783	W501L
784	I605V
785	W459G
786	Q184K
787	W736R
788	Q324V
789	W797Q
790	T500M
791	E158S
792	H205E
793	P657M
794	G469F
795	V236K
796	M369Q
797	L220P
798	M46V
799	E775R
800	W459A
801	V177S
802	M306A
803	G442W
804	R478W
805	V237R
806	P657W
807	Q669T
808	Q649C
809	Q672D
810	L443P
811	N764L
812	M54K
813	R291L
814	A447I
815	Q58K
816	F755R
817	Y623P
818	F481P
819	S547I
820	K576E
821	G442Y
822	S527N
823	F514E
824	H230V
825	A513W
826	K389S
827	W88Y
828	D240S
829	E484D
830	H772A
831	A638W
832	L699P
833	G424Y
834	G213D
835	P657Y
836	Q505V
837	E108K
838	H346N
839	A850K
840	R627G
841	L853H
842	G442P
843	I804P
844	L752Q
845	Y846A
846	T224Y
847	E483P
848	W727E
849	I817T
850	S701K
851	P657R
852	S397R
853	G618S
854	V559K
855	Y178V
856	W797N
857	Q758K
858	H854A
859	G449W
860	F845G
861	G525F
862	D840L
863	N171L
864	N165S
865	Y116L
866	F845S
867	N485P
868	Q774P
869	S806H
870	S397A
871	G640P
872	V185D
873	E108L
874	V634W
875	R478I
876	V578H
877	G213I
878	N488R
879	G142P
880	F514P
881	M54D
882	W459N
883	C125V
884	V578P
885	N406K
886	E245R
887	N331G
888	P865R
889	H772V
890	N233R
891	H230K
892	E168K
893	V634H
894	R379K
895	G263A
896	K303E
897	L582E
898	S192E
899	V559Y
900	P476A
901	T342A
902	I330D
903	I570E
904	P657I
905	N331V
906	W459E
907	G142I
908	S139L
909	T76A
910	V690S
911	A465L
912	W797T
913	G213T
914	W797M
915	T243F
916	P865F
917	S838E
918	G213N
919	M666S
920	P20A
921	E775Q
922	G675A
923	G612H
924	H41Q
925	S507K
926	N560V
927	V64I
928	T763I
929	L853S
930	N762I
931	W502G
932	R291S
933	H211N
934	L444P
935	G612Y
936	H523T
937	M490I
938	T500Q
939	G525V
940	P275F
941	G618Q
942	I141G
943	S228V
944	G469Y
945	G556I
946	G259E
947	L246I
948	Q184D
949	K389V
950	Q104S
951	W377D
952	G612V
953	R391N
954	R291T
955	H300Q
956	V690T
957	S547P
958	I281V
959	H41A
960	Y312H
961	G456I
962	H486L
963	I217P
964	N823E
965	E167L
966	G142Q
967	G555H
968	V574W
969	H854N
970	H176E
971	G868P
972	N433I
973	S838N
974	F782G
975	H523D
976	G556W
977	L824D
978	I320P
979	N171A
980	Q104K
981	G213V
982	P780V
983	G815F
984	P657L
985	N671H
986	D189K
987	M226I
988	G442K
989	A405N
990	G555D
991	R829V
992	L752D
993	L752E
994	H176G
995	A678I
996	F516P
997	K454E
998	V634R
999	G290T
1000	G456P
1001	G542C
1002	N171R
1003	V185N
1004	M420I
1005	V735W
1006	C492V
1007	L616W
1008	G612F
1009	A234K
1010	M666A
1011	N233K
1012	R291V
1013	G213Y
1014	K441P
1015	T326L
1016	R257N
1017	R31E
1018	W459R
1019	W698E
1020	I141P
1021	T224K
1022	N762T
1023	G542T
1024	F514R
1025	W502N
1026	P865H
1027	W459C
1028	A708K
1029	S241M
1030	G47W
1031	L106H
1032	G624I
1033	T763V
1034	R291A
1035	H176D
1036	H300S
1037	D569F
1038	D874E
1039	M306L
1040	A68P
1041	G675Q
1042	H176T
1043	G618D
1044	R291P
1045	S192A
1046	I414D
1047	L123P
1048	F849L
1049	A405E
1050	S209A
1051	N764V
1052	V340T
1053	A253L
1054	A115K
1055	M666N
1056	D569V
1057	L870D
1058	H27S
1059	F782N
1060	G436V
1061	S856D
1062	I217D
1063	G263S
1064	V237A
1065	W287F
1066	Q135S
1067	G449I
1068	W88V
1069	E167A
1070	M46E
1071	F807R
1072	I804G
1073	G424F
1074	H176N
1075	W88K
1076	A380P
1077	S785V
1078	V685P
1079	G456Y
1080	W501Y
1081	Q754E
1082	A115R
1083	M832L
1084	K494E
1085	L665F
1086	T75Q
1087	R720K
1088	V559P
1089	F55Y
1090	P657G
1091	A405D
1092	P496K
1093	N560I
1094	G469W
1095	A465K
1096	F751V
1097	Y846H
1098	M431E
1099	Y571P
1100	S767P
1101	P865Q
1102	Y457W
1103	G442L
1104	V690A
1105	Q169R
1106	G542V
1107	Y385P
1108	Y518W
1109	P865Y
1110	P72A
1111	Q104G
1112	D569L
1113	P496M
1114	S228T
1115	G788F
1116	I254D
1117	P865E
1118	G618T
1119	L335P
1120	A843G
1121	M666F
1122	D840M
1123	G868V
1124	Q669E
1125	W727G
1126	V690N
1127	G640W
1128	M54Q
1129	D240K
1130	S203D
1131	E108R
1132	G815I
1133	V725M
1134	P275K
1135	P496R
1136	C125H
1137	K494D
1138	T76E
1139	K441D
1140	S397H
1141	F546P
1142	L853E
1143	G815Y
1144	E242M
1145	N67T
1146	A513F
1147	V728T
1148	A535G
1149	N437S
1150	V237S
1151	M183A
1152	P72K
1153	M666E
1154	G424W
1155	A115I
1156	N165Q
1157	C347E
1158	G436K
1159	N289S
1160	N764A
1161	M369G
1162	S507D
1163	Q786M
1164	K614S
1165	W344K
1166	G788Y
1167	L752R
1168	A405Y
1169	G456F
1170	N764K
1171	N165H
1172	D240L
1173	G556Q
1174	Y312V
1175	N406D
1176	T794W
1177	P780M
1178	V470L
1179	L106G
1180	G612Q
1181	Q169E
1182	D189E
1183	T375E
1184	H523N
1185	H463P
1186	W88L
1187	C467P
1188	M46Q
1189	D240V
1190	W344R
1191	T342S
1192	N529M
1193	L532P
1194	A468Y
1195	G142Y
1196	Q104R
1197	D189R
1198	G469I
1199	G285F
1200	Y312S
1201	N823A
1202	G469M
1203	Q522M
1204	Q232L
1205	P865N
1206	V384P
1207	S785I
1208	S547Y
1209	T668E
1210	C216A
1211	P657V
1212	V687L
1213	T342W
1214	A447L
1215	G525Y
1216	W459D
1217	Y571I
1218	T794Y
1219	A129K
1220	Q239T
1221	Q239V
1222	V177R
1223	E245K
1224	W88Q
1225	W88N
1226	Q669K
1227	W88H
1228	V634F
1229	A708E
1230	H300A
1231	D569H
1232	E63R
1233	I109L
1234	G612D
1235	N165W
1236	G612T
1237	V311E
1238	H161E
1239	G556R
1240	D240Q
1241	G47C
1242	G213L
1243	H27M
1244	P275D
1245	N592E
1246	G753V
1247	Q758R
1248	R756K
1249	V337R
1250	D438L
1251	M306S
1252	N748R
1253	H346A
1254	E245Y
1255	L460P
1256	F751I
1257	P657T
1258	P657S
1259	G285I
1260	G142V
1261	Y457F
1262	A7P
1263	Q107R
1264	S209L
1265	G815P
1266	S397K
1267	G449F
1268	H161A
1269	V521A
1270	E35P
1271	H854K
1272	H411D
1273	C515W
1274	K450P
1275	I570G
1276	G456E
1277	I452L
1278	P20E
1279	N488E
1280	N165D
1281	M369H
1282	H230T
1283	R478H
1284	N289T
1285	S878L
1286	M431R
1287	V650P
1288	Y308M
1289	G142F
1290	Q239S
1291	E359P
1292	E245V
1293	Y312Q
1294	H346S
1295	L616H
1296	M369V
1297	D66L
1298	M431L
1299	P79C
1300	E800P
1301	S547R
1302	R627T
1303	V237T
1304	T745Q
1305	N762E
1306	I573L
1307	A319I
1308	V177D
1309	F514D
1310	E775L
1311	S606Q
1312	A584E
1313	K345G
1314	W736A
1315	W502E
1316	L443H
1317	F849P
1318	Q184E
1319	W682P
1320	D569I
1321	P293R
1322	N289E
1323	N764T
1324	G290R
1325	D240E
1326	V334W
1327	T76K
1328	R150P
1329	D26E
1330	L460D
1331	R873Q
1332	G556L
1333	Y178I
1334	I804Y
1335	L512P
1336	T794K
1337	Q648D
1338	G424H
1339	V578K
1340	M439L
1341	F755Q
1342	K642S
1343	V634K
1344	G612P
1345	T224R
1346	Q104H
1347	W501A
1348	V690E
1349	H772Q
1350	H27N
1351	L637D
1352	W459V
1353	T630R
1354	I587A
1355	M401I
1356	I145P
1357	V273Y
1358	I141D
1359	H486Y
1360	M267L
1361	W328E
1362	R722K
1363	S878F
1364	G47I
1365	M190K
1366	G213E
1367	F103A
1368	R291I
1369	G556H
1370	V177E
1371	H854E
1372	A129T
1373	P780N
1374	S203E
1375	S241A
1376	Q184N
1377	Y312A
1378	M54N
1379	M431Y
1380	G612K
1381	I355L
1382	A129R
1383	N437P
1384	K740R
1385	M54S
1386	H161Y
1387	H27I
1388	Q239A
1389	P865D
1390	N601Q
1391	C723Y
1392	F514K
1393	A260L
1394	Y836T
1395	V559Q
1396	P657C
1397	N488D
1398	R257E
1399	G469L
1400	V574P
1401	E108S
1402	H161L
1403	A115H
1404	I19L
1405	L582R
1406	T375Q
1407	Y639I
1408	N325S
1409	W797E
1410	H486A
1411	A295K
1412	G442V
1413	W88D
1414	I681R
1415	A405Q
1416	N764E
1417	R84G
1418	E484P
1419	F89A
1420	W727K
1421	G520P
1422	W797V
1423	I479V
1424	N762L
1425	G213K
1426	G555E
1427	N671A
1428	H300N
1429	E350K
1430	G259S
1431	G436L
1432	L858R
1433	K343E
1434	T630K
1435	N488A
1436	Q239I
1437	P496L
1438	V237G
1439	Q404T
1440	G213F
1441	S202K
1442	R31Q
1443	N529S
1444	V340Q
1445	S202E
1446	G868I
1447	F807E
1448	R34K
1449	G47F
1450	Y571V
1451	L853P
1452	V340R
1453	T256A
1454	L561K
1455	N560P
1456	H300T
1457	D847E
1458	L842S
1459	R386A
1460	W459M
1461	M54L
1462	G556P
1463	T224F
1464	V559H
1465	G788H
1466	G640H
1467	W698N
1468	T256D
1469	N529L
1470	D731G
1471	G436H
1472	S241F
1473	W698P
1474	D874K
1475	Y312T
1476	E168A
1477	A708T
1478	V185T
1479	N67A
1480	I875V
1481	A200K
1482	H230I
1483	F514Q
1484	R57A
1485	Y312L
1486	V521Y
1487	S128T
1488	T326P
1489	V337K
1490	D569M
1491	G555I
1492	Q184R
1493	Q852K
1494	E683D
1495	N601T
1496	A465R
1497	L749S
1498	T243M
1499	S878W
1500	G788W
1501	Q232V
1502	R173I
1503	W727D
1504	Y418P
1505	N697D
1506	F807C
1507	D840Y
1508	F51Y
1509	N370S
1510	S806D
1511	L876P
1512	A405H
1513	M750A
1514	F89L
1515	D87A
1516	T23D
1517	A383E
1518	S192K
1519	G469T
1520	R391L
1521	C347V
1522	I570N
1523	I543F
1524	E242K
1525	L106D
1526	V783G
1527	M431P
1528	P759L
1529	M666H
1530	L443D
1531	A405F
1532	G284K
1533	I479P
1534	G753W
1535	H161T
1536	G788I
1537	C492S
1538	P275R
1539	I605E
1540	I778P
1541	W727N
1542	T23Q
1543	H772T
1544	G732W
1545	A798R
1546	W736T
1547	I145D
1548	L699D
1549	N764I
1550	V174Y
1551	N671D
1552	L561H
1553	I322L
1554	F755Y
1555	S547W
1556	V177G
1557	V559E
1558	E108Q
1559	L246D
1560	L220D
1561	N321W
1562	W88F
1563	N823D
1564	V237P
1565	Q583A
1566	Q522E
1567	F807A
1568	G197D
1569	T590D
1570	N671T
1571	D731M
1572	R627C
1573	M362Y
1574	S641A
1575	N748E
1576	H41N
1577	W502Q
1578	L402P
1579	H346T
1580	L444D
1581	F21L
1582	I320L
1583	L616S
1584	V174L
1585	P508W
1586	W736C
1587	A129V
1588	R34A
1589	A373P
1590	V237E
1591	T763F
1592	H346R
1593	S547K
1594	A115L
1595	F807D
1596	G753F
1597	L842E
1598	N762S
1599	G645Y
1600	S397M
1601	T688A
1602	C125I
1603	D552I
1604	S878Y
1605	Q184S
1606	T598V
1607	G453I
1608	Q744K
1609	F182L
1610	V214L
1611	H176P
1612	A513Y
1613	D156K
1614	S128R
1615	E683G
1616	K441F
1617	N823K
1618	K163A
1619	I414E
1620	N67R
1621	K160E
1622	Q104N
1623	N764S
1624	Y571M
1625	N488T
1626	H772L
1627	E167V
1628	L651P
1629	A513V
1630	G645W
1631	K576A
1632	S701D
1633	V236R
1634	G868T
1635	G753Y
1636	W278D
1637	L719V
1638	K448E
1639	N488Q
1640	T794P
1641	Q324W
1642	S701Q
1643	Y427T
1644	A188K
1645	V559W
1646	P865C
1647	N131S
1648	A615E
1649	S838D
1650	C125D
1651	H726K
1652	N529A
1653	V609T
1654	N748D
1655	Y312K
1656	P508L
1657	W88G
1658	W344C
1659	H176Q
1660	E158G
1661	N165I
1662	C347Q
1663	V177L
1664	R257A
1665	K576N
1666	H854G
1667	G618R
1668	L699G
1669	N321F
1670	R57K
1671	H205L
1672	E245L
1673	Q857E
1674	V574H
1675	E565D
1676	R632G
1677	Q852L
1678	D66K
1679	G436M
1680	A129S
1681	A615T
1682	D240F
1683	M362N
1684	H205Q
1685	G47V
1686	P865K
1687	F845H
1688	N406Q
1689	T630D
1690	A428S
1691	Q544P
1692	Q404V
1693	I778H
1694	G542D
1695	H27T
1696	F733P
1697	W502S
1698	Y571R
1699	T118D
1700	I587L
1701	P780F
1702	S527K
1703	I244H
1704	M431K
1705	V237L
1706	W278R
1707	D66S
1708	H161Q
1709	M54G
1710	N560Y
1711	L752A
1712	N762A
1713	A822E
1714	A708S
1715	N671G
1716	F880Y
1717	S128K
1718	M81P
1719	P474S
1720	V574R
1721	S527G
1722	M635P
1723	A881R
1724	R386K
1725	N764D
1726	V574K
1727	V214A
1728	V214R
1729	C347H
1730	V594I
1731	H523S
1732	R57E
1733	L680P
1734	V634Q
1735	R31K
1736	Y571T
1737	G213Q
1738	R257K
1739	K472C
1740	G453Y
1741	E517P
1742	E455D
1743	H411Y
1744	T630G
1745	P862F
1746	L305P
1747	P275W
1748	N339K
1749	K577R
1750	E45K
1751	R257T
1752	T101R
1753	I681P
1754	N5E
1755	V578D
1756	W797G
1757	V578G
1758	H463V
1759	I82V
1760	D569Q
1761	R746K
1762	L824P
1763	G675S
1764	G47Y
1765	L106N
1766	L699N
1767	K389I
1768	I396V
1769	S228Q
1770	I718V
1771	Q744V
1772	S265N
1773	G612E
1774	C723F
1775	D156E
1776	Q135G
1777	G285Y
1778	C540W
1779	V625D
1780	K378P
1781	L870N
1782	G259K
1783	I655E
1784	I74L
1785	V693K
1786	A253W
1787	T75K
1788	S228E
1789	K793P
1790	T590S
1791	D766T
1792	Y846Q
1793	N764R
1794	D66N
1795	G197K
1796	K614V
1797	Q104Y
1798	A863E
1799	A68K
1800	G449Y
1801	H230Y
1802	P657H
1803	R298K
1804	G436P
1805	G645I
1806	K714E
1807	D847Q
1808	T794R
1809	W501I
1810	V559R
1811	F782D
1812	Y250C
1813	I743V
1814	F55L
1815	M306N
1816	Q583R
1817	H176L
1818	Q786I
1819	M306T
1820	N671S
1821	T326K
1822	A288S
1823	Q324F
1824	H300G
1825	V237F
1826	P862Y
1827	D66R
1828	T626N
1829	R84K
1830	D591E
1831	T75A
1832	W344G
1833	T590E
1834	I778G
1835	F782Q
1836	I587D
1837	I119D
1838	F105L
1839	G259A
1840	Q135F
1841	G815R
1842	D766K
1843	A262S
1844	K303D
1845	V64L
1846	P508M
1847	Q58A
1848	K472P
1849	W727S
1850	W502K
1851	G142T
1852	T626E
1853	T760K
1854	P670A
1855	G555R
1856	V340S
1857	N5T
1858	I875P
1859	Q232I
1860	F755V
1861	M190A
1862	P476S
1863	D840F
1864	D87E
1865	E242A
1866	V690D
1867	E350L
1868	T500I
1869	H27V
1870	F511P
1871	D766E
1872	A200E
1873	M420V
1874	A465H
1875	K412P
1876	E775M
1877	E199V
1878	G290N
1879	T375L
1880	F667G
1881	S606A
1882	I85L
1883	H346Q
1884	H524N
1885	D156A
1886	G542H
1887	I804H
1888	S397Y
1889	Y518D
1890	N331I
1891	K363R
1892	W698S
1893	D552V
1894	T224D
1895	W344V
1896	F782E
1897	L59K
1898	A18K
1899	G542F
1900	R627V
1901	F807K
1902	F755S
1903	G732P
1904	G542N
1905	M54T
1906	N289K
1907	N697E
1908	V174F
1909	P780Y
1910	K110P
1911	T132S
1912	L747I
1913	E108T
1914	A200D
1915	I778Y
1916	K389L
1917	E167R
1918	R423F
1919	R551P
1920	F782T
1921	G197E
1922	Q744T
1923	L582K
1924	Y178E
1925	D847K
1926	I330V
1927	S633Y
1928	C515K
1929	A779Y
1930	S241Q
1931	S507E
1932	M267V
1933	W415P
1934	K389Q
1935	T831S
1936	G285T
1937	V783P
1938	A138K
1939	E399D
1940	G542Y
1941	Q104T
1942	R52K
1943	S209V
1944	R257S
1945	V828H
1946	V828P
1947	S241H
1948	N67L
1949	L665V
1950	G556M
1951	W727Q
1952	Q669A
1953	V297D
1954	Q758T
1955	A234R
1956	P508I
1957	Q239E
1958	N370T
1959	H772S
1960	P508F
1961	R99K
1962	S192D
1963	P293K
1964	L561G
1965	W501M
1966	P496I
1967	A319W
1968	C125Y
1969	R31A
1970	K713E
1971	P275G
1972	M362F
1973	E830P
1974	G788K
1975	T75S
1976	N781F
1977	W278A
1978	G284L
1979	H176V
1980	W459P
1981	V212D
1982	I655Q
1983	V574D
1984	M183G
1985	W344I
1986	Q522R
1987	N233V
1988	Y518K
1989	R478P
1990	T256R
1991	P780L
1992	I489R
1993	L582W
1994	E477P
1995	I244G
1996	Y44F
1997	V559F
1998	F782R
[truncated: 14,779 more rows]

## Sheet: Sheet S3
Creatinase
Rank	PRIME	Tm(℃)
1	S19L	59.5974			Tm(℃)
2	G392T	58.0254		WT	58.5
3	A180K	59.1564
4	H74Q	59.91
5	L162E	57.9687
6	R104Q	58.16
7	R105D	58.1555
8	Q151V	58.9511
9	W90Y	56.6966
10	Y310L	59.2974
11	W11F	57.2102
12	T27E	57.6921
13	H193Y	58.98
14	S320T	58.0326
15	F133Y	55.584
16	D32Q	57.5662
17	G35N	57.9043
18	M5L	58.328
19	W36I	56.5642
20	I204E	56.5974
21	E170T	59.3082
22	D17V	60.91
23	V283L	59.0506
24	W103Y	57.5132
25	N307D	57.1974
26	K67P	57.37
27	W313A	55.178
28	N130P	55.82
29	T199A
30	V395Y
31	V362L
32	M5R
33	V395F
34	S19A
35	T199S
36	C182I
37	V33L
38	F256S
39	T199G
40	H7K
41	H74E
42	C62H
43	N31A
44	N13E
45	W11I
46	M363V
47	G392H
48	L266M
49	C182S
50	G83S
51	W11M
52	H51E
53	C62D
54	G83A
55	C62W
56	C331A
57	G392N
58	F133D
59	W59F
60	V271A
61	F213H
62	C62Y
63	G383T
64	L6V
65	G65E
66	C62Q
67	R298L
68	C62E
69	H7F
70	Q136E
71	H7M
72	G392Q
73	G392E
74	P191K
75	C331G
76	H51A
77	T117V
78	N54T
79	A180R
80	M368Q
81	V271I
82	C62R
83	G83Q
84	N13G
85	G83E
86	G392S
87	L6I
88	F126S
89	Y50F
90	Q88L
91	F256W
92	I278V
93	G392D
94	K67E
95	T158M
96	V340L
97	D73N
98	T251S
99	F213V
100	G83D
101	K67W
102	H7R
103	I227V
104	H51S
105	G35A
106	I197A
107	Q136D
108	R110L
109	F133E
110	R298K
111	M309I
112	L6Y
113	D273S
114	G65D
115	F126E
116	R134F
117	C62N
118	K317Q
119	A180Q
120	F133G
121	M9W
122	M217L
123	R134H
124	S19R
125	N54Q
126	Y109M
127	H128S
128	L131A
129	Q30R
130	K16R
131	Y61F
132	T251I
133	R105E
134	A183F
135	F126M
136	D32C
137	R403K
138	A183K
139	C52N
140	N75H
141	H7L
142	W59Y
143	C182V
144	L131V
145	V195I
146	W90A
147	D17A
148	F133S
149	A183M
150	I98V
151	L162D
152	Y109W
153	N75S
154	R105K
155	D273A
156	Q88A
157	Q114L
158	I346C
159	N75A
160	M309Y
161	R311A
162	G83H
163	C62G
164	W11L
165	I197L
166	E280K
167	C62F
168	F126L
169	M154N
170	K67C
171	D277K
172	W11V
173	H399F
174	D73G
175	Y63F
176	M217I
177	C62A
178	N75Q
179	A183R
180	C52L
181	D23E
182	D32H
183	S81A
184	T79S
185	M156L
186	M363T
187	Q88M
188	H399Y
189	L131I
190	F213C
191	N13D
192	R287Q
193	M156Q
194	C52E
195	F213N
196	D269E
197	R110S
198	M5A
199	K300S
200	Q88E
201	D385N
202	T251A
203	S19T
204	T251L
205	Y63Q
206	T200Q
207	Q151I
208	Y50M
209	D132S
210	R28A
211	T117G
212	F133N
213	R287K
214	Q151R
215	A24D
216	C52M
217	K351V
218	Q136S
219	Y63E
220	R110T
221	M5K
222	F126T
223	I197V
224	K209A
225	S243R
226	Y63R
227	H7Y
228	R135K
229	H74F
230	Q114S
231	I346V
232	E170Q
233	Q30V
234	R134L
235	E308N
236	D73S
237	F64S
238	T27D
239	A338S
240	F133A
241	D17L
242	N75T
243	N54C
244	F213D
245	D132G
246	D4S
247	M5Q
248	R287N
249	S93A
250	V33I
251	R135Q
252	H51D
253	D132N
254	P191R
255	L6D
256	N13L
257	Y68F
258	R110H
259	D273E
260	K39Q
261	D132E
262	K209R
263	L162A
264	Q151H
265	I122V
266	Y50Q
267	D277A
268	M9F
269	E312K
270	W155Y
271	M217H
272	M9H
273	N107D
274	I186V
275	Y63D
276	I293V
277	I227K
278	R113Q
279	R104K
280	T27N
281	G83Y
282	F126G
283	K67D
284	E280N
285	W155F
286	K351R
287	C52Y
288	R110N
289	M368K
290	L6R
291	H128A
292	Q242R
293	M5N
294	K10R
295	W313D
296	H270Y
297	Q114K
298	L6Q
299	R110K
300	D132A
301	S275A
302	N13A
303	L6S
304	Q114M
305	T27A
306	I227P
307	R287E
308	N41D
309	N13K
310	M154A
311	L6T
312	R105Q
313	R110G
314	Q242K
315	M156I
316	A184K
317	D176E
318	C52F
319	T117N
320	I204V
321	E398D
322	A45V
323	K39R
324	Y63H
325	A77S
326	I381L
327	L364V
328	N31E
329	Q88V
330	F64A
331	D277R
332	R134K
333	C331S
334	S243P
335	E349I
336	T200E
337	N238E
338	D273R
339	L162H
340	F213W
341	E305A
342	Q151L
343	D4H
344	D132H
345	F213I
346	D4N
347	R135N
348	A82S
349	N13S
350	F213E
351	N76Q
352	D277Q
353	W155L
354	Q151K
355	Y63L
356	N238S
357	D23Q
358	K10Q
359	Q30L
360	T27K
361	R134M
362	N13Q
363	E308R
364	M368V
365	Q242E
366	G83N
367	H51Q
368	F256A
369	Q114A
370	Q88R
371	I227L
372	M9V
373	N76D
374	T251V
375	H12N
376	W155M
377	K187A
378	R311K
379	M9Y
380	Q136A
381	S275Q
382	V214I
383	A77T
384	G392A
385	M9I
386	L162N
387	L304A
388	F126H
389	D132T
390	K166D
391	K10E
392	L6F
393	S19H
394	H128Y
395	M368I
396	W11H
397	K39D
398	F94Y
399	F64Y
400	M5E
401	R105S
402	K166Q
403	K294R
404	D230A
405	T117D
406	I72V
407	L290I
408	A208G
409	T117Q
410	D4A
411	N75K
412	P89A
413	M5T
414	I240L
415	R105A
416	F108Y
417	K67G
418	E308K
419	M217V
420	D132Q
421	N75G
422	H12A
423	Y109L
424	F64D
425	R288K
426	V329T
427	M363I
428	H12Y
429	T221V
430	T200R
431	N31Q
432	F47L
433	S275H
434	H12D
435	D277S
436	Q165M
437	S210L
438	C62V
439	I278A
440	W220F
441	T27L
442	D3E
443	V190T
444	F126Y
445	D4E
446	L6H
447	L6P
448	A180D
449	N31D
450	G392L
451	A38K
452	D4Q
453	R135L
454	T158Q
455	F133I
456	L131M
457	S22T
458	G383R
459	F126Q
460	D4T
461	S153T
462	W90F
463	D32T
464	I122L
465	Q136K
466	L162P
467	K10H
468	E280R
469	A184N
470	Q151T
471	Y63P
472	Q136M
473	L6N
474	R403H
475	K187R
476	Q30W
477	T117E
478	M5V
479	D3S
480	K351Q
481	R135A
482	W90H
483	G35D
484	N13R
485	F213M
486	Q136L
487	R104E
488	M309F
489	M9L
490	F126D
491	S210K
492	L6M
493	K67I
494	R92K
495	R287C
496	F133T
497	K209N
498	D23V
499	A180N
500	R34K
501	K10N
502	W36Y
503	A208S
504	G86A
505	K166S
506	D3N
507	H12F
508	H51N
509	Y109H
510	Y63V
511	D17E
512	I402K
513	M70L
514	I227E
515	N75W
516	D4K
517	H12M
518	T27R
519	H12E
520	D277C
521	I207V
522	L6W
523	R239Q
524	R239N
525	E139K
526	F146P
527	R173W
528	E145R
529	V355L
530	V362N
531	N75R
532	E145V
533	L364K
534	Y56F
535	E139F
536	A38R
537	Y318A
538	V362H
539	R173A
540	D277T
541	F126N
542	P369H
543	D230S
544	D273I
545	W11D
546	F213L
547	L6A
548	Y109F
549	D273M
550	K281R
551	M354Q
552	M354F
553	R121C
554	K39F
555	I240W
556	P369G
557	R311W
558	P212R
559	P212A
560	R239S
561	V355M
562	Y18F
563	D23C
564	F146K
565	M37C
566	I197M
567	Y63M
568	V362Q
569	C182P
570	L290N
571	K351C
572	C182F
573	Q165G
574	V362W
575	M354L
576	E139C
577	M1V
578	M354V
579	R239T
580	S57T
581	V362S
582	S22K
583	E139Y
584	I159W
585	R173C
586	D385V
587	D314H
588	W90S
589	P212N
590	M363D
591	D301H
592	S22Q
593	A284C
594	N97H
595	I255E
596	R28Y
597	L141N
598	V340E
599	M217R
600	M9T
601	V33S
602	T251M
603	E388N
604	K166R
605	E145I
606	T251C
607	S22R
608	Y318C
609	V382C
610	P212H
611	R239H
612	N404A
613	N41V
614	K10D
615	P394H
616	K39C
617	L290H
618	A183P
619	V340K
620	T116V
621	P369N
622	K351P
623	D272C
624	C182T
625	P394K
626	D385M
627	I159D
628	K317M
629	K351E
630	D385L
631	K39P
632	P369Y
633	P394R
634	I402P
635	E145H
636	A24C
637	P212Q
638	L292W
639	I402C
640	I124H
641	P352R
642	F146H
643	D385C
644	I124W
645	K39W
646	F146Q
647	A184C
648	N13I
649	E139W
650	Q30M
651	P365N
652	P369F
653	N238V
654	R169C
655	R121Q
656	N201W
657	E388S
658	Y318S
659	E145G
660	P369M
661	D245N
662	L137Q
663	M354T
664	L364E
665	P295S
666	T199K
667	E398I
668	P365G
669	A38C
670	I402D
671	K351F
672	Q242V
673	F393Y
674	E164Q
675	V147F
676	R113K
677	Y318T
678	N31W
679	E194V
680	K317C
681	H128N
682	Q165D
683	N41Y
684	A24E
685	E349N
686	M37A
687	I168C
688	I124Q
689	N238I
690	R173F
691	V129I
692	A185Q
693	E145M
694	D272H
695	L290G
696	M354I
697	R28I
698	K120M
699	D385I
700	V33G
701	Y318G
702	N201F
703	K351W
704	V33Q
705	E398F
706	E194I
707	L290S
708	H7N
709	V340G
710	I402H
711	D314A
712	V362E
713	K120L
714	I293T
715	Q242Y
716	S161A
717	A371D
718	E145L
719	R311C
720	R239E
721	I402S
722	E291H
723	A184F
724	A24F
725	R239G
726	A185K
727	A24Y
728	E145N
729	A184I
730	R121L
731	G367R
732	L141Q
733	D301G
734	R121M
735	D301N
736	A181E
737	E25Q
738	L131F
739	V362K
740	P365H
741	D301K
742	I402N
743	R28F
744	E139A
745	E312V
746	G83F
747	R29L
748	P369W
749	I402E
750	E398C
751	E25T
752	E138Y
753	K294M
754	G35W
755	L141W
756	A198C
757	I124G
758	D272V
759	V129K
760	K209C
761	P212T
762	L342W
763	L137H
764	R298W
765	E280Y
766	V340D
767	N238C
768	A185E
769	E388G
770	N389E
771	Y318R
772	D273Y
773	I159G
774	P394N
775	P394D
776	I168S
777	A371N
778	E194G
779	A303P
780	L141H
781	E215P
782	Q242C
783	E388M
784	D176H
785	R121H
786	R319S
787	L46T
788	F146R
789	E138F
790	R288N
791	P295T
792	A188C
793	P360A
794	M354S
795	A297F
796	P191A
797	E280W
798	G244R
799	R288V
800	P365Q
801	D273C
802	V362R
803	V382T
804	V42N
805	K294L
806	R28C
807	A202K
808	V271N
809	E25A
810	M368P
811	D272L
812	Y318K
813	P365L
814	G372A
815	E312Y
816	V42S
817	D301V
818	R343V
819	V129R
820	D272I
821	E398M
822	T237M
823	F146E
824	L315K
825	E25V
826	D176T
827	M354A
828	I124P
829	V71T
830	P394E
831	I124N
832	L364H
833	L364R
834	E138W
835	D269Y
836	I124V
837	L6E
838	R104N
839	I168A
840	F21W
841	V362D
842	E312I
843	R288F
844	G244S
845	N41I
846	S22M
847	I402W
848	D176V
849	R288E
850	G35S
851	D43H
852	R288S
853	I379F
854	G244K
855	G372S
856	M354Y
857	S22H
858	P352N
859	N400E
860	A38P
861	R29K
862	V356S
863	K209W
864	L162M
865	P365M
866	D314T
867	R287I
868	I293Y
869	M361L
870	V285H
871	R239M
872	V177D
873	E398P
874	I168T
875	Y333C
876	N41M
877	M5H
878	V147Y
879	P394V
880	N201C
881	T391I
882	N13H
883	V144P
884	R169W
885	V190H
886	L46H
887	R239L
888	Y333L
889	L315G
890	E280F
891	P397C
892	A371K
893	Q30P
894	A185M
895	D273W
896	P394Y
897	A185H
898	I186N
899	I186Q
900	K120I
901	M1K
902	K160Q
903	R134P
904	A303I
905	L141E
906	G123S
907	K120C
908	P365Y
909	T199R
910	V190F
911	R66C
912	V42G
913	L364N
914	I197P
915	A297Y
916	P295G
917	F146S
918	D273F
919	I379C
920	I381H
921	R319C
922	S161E
923	P365I
924	M1P
925	N41C
926	E349W
927	E291M
928	D230R
929	L380T
930	E388C
931	R319H
932	P360S
933	G367A
934	P394L
935	M1R
936	M1Q
937	M363P
938	M1D
939	M354D
940	L315S
941	A188F
942	N41F
943	P394M
944	L141R
945	Q114W
946	D4R
947	S22F
948	A183L
949	I381S
950	R169N
951	G123C
952	N400K
953	M1E
954	C175P
955	I124E
956	E337G
957	D148A
958	P365F
959	P142Y
960	A185R
961	V190Y
962	M358S
963	A371R
964	E384C
965	L315D
966	A181Q
967	S22L
968	L137G
969	P365V
970	I379D
971	P295K
972	V285Q
973	K166T
974	N307H
975	A181M
976	A44Q
977	V271H
978	T199P
979	R239D
980	K39Y
981	N250G
982	M1I
983	R205F
984	M354C
985	L315N
986	E388A
987	Q242I
988	G296R
989	K294S
990	E312F
991	S161C
992	D385P
993	A24W
994	T237C
995	F21H
996	F21A
997	Y258G
998	I186R
999	M1T
1000	A181C
1001	Y56D
1002	P360T
1003	D148H
1004	L137N
1005	A181K
1006	S22C
1007	E280C
1008	P365K
1009	E366C
1010	G257A
1011	V42R
1012	V356N
1013	S22Y
1014	I186S
1015	F146G
1016	R239C
1017	E384M
1018	E384Y
1019	K160L
1020	R336W
1021	V174E
1022	E388F
1023	L342C
1024	E388Y
1025	L290W
1026	C268D
1027	A38W
1028	L315H
1029	Y56S
1030	I346P
1031	V362G
1032	N75C
1033	G296A
1034	L342A
1035	R375H
1036	Y310G
1037	D245S
1038	D347W
1039	D176C
1040	A181R
1041	K187C
1042	P295R
1043	M1N
1044	V190G
1045	Y374H
1046	I149W
1047	V33W
1048	K120F
1049	E388W
1050	Y318V
1051	V33H
1052	Q242F
1053	A181H
1054	I186K
1055	G244H
1056	I186G
1057	V42Q
1058	T237V
1059	L315R
1060	D273V
1061	E312C
1062	R121G
1063	I122Y
1064	D272Y
1065	P394F
1066	M354W
1067	G328S
1068	E163L
1069	G296S
1070	V42K
1071	I72T
1072	I390T
1073	D272M
1074	I293S
1075	L46Q
1076	L364W
1077	R239Y
1078	I379S
1079	V271G
1080	V112S
1081	L141K
1082	I149K
1083	V71S
1084	E312M
1085	V195F
1086	G383W
1087	V33P
1088	N41W
1089	F21T
1090	I240V
1091	A303L
1092	A185F
1093	P142F
1094	C331K
1095	P365C
1096	V112H
1097	K294N
1098	G244E
1099	E25I
1100	N201I
1101	E163M
1102	R343I
1103	D301Q
1104	H377S
1105	V190D
1106	T200P
1107	P394C
1108	F393P
1109	Y333M
1110	K160A
1111	P212V
1112	N201P
1113	I255D
1114	P212L
1115	K120Y
1116	I204P
1117	K294G
1118	V112Q
1119	M1Y
1120	G383I
1121	K187W
1122	V174D
1123	G367Q
1124	A284P
1125	A180P
1126	E384F
1127	S22I
1128	Y55C
1129	L380W
1130	Y55N
1131	F146N
1132	R288C
1133	G324A
1134	E308F
1135	E25M
1136	M1S
1137	N307Y
1138	A181N
1139	P365W
1140	L137E
1141	R239V
1142	K160H
1143	I159P
1144	L380Q
1145	R205C
1146	K317I
1147	D301R
1148	K294Y
1149	G244Q
1150	D301Y
1151	D43C
1152	V356H
1153	A188W
1154	I159E
1155	V33E
1156	I186E
1157	V147W
1158	D347C
1159	T237I
1160	M1F
1161	G328A
1162	N389W
1163	T237L
1164	G353S
1165	K294C
1166	G296K
1167	F393K
1168	T237H
1169	R29C
1170	D148Q
1171	R336V
1172	R336I
1173	E194F
1174	C331W
1175	P369L
1176	G189R
1177	A185D
1178	K160N
1179	D132V
1180	V195G
1181	P352I
1182	E163C
1183	I293W
1184	L342P
1185	R288D
1186	E25L
1187	D245H
1188	M1H
1189	E145P
1190	V129W
1191	I381N
1192	P212Y
1193	L46S
1194	E291V
1195	P394I
1196	L315T
1197	L292E
1198	D301M
1199	V195S
1200	L167E
1201	G189A
1202	R319T
1203	V271D
1204	F47N
1205	E145C
1206	I72Q
1207	R288G
1208	P295Q
1209	E192V
1210	L342T
1211	E138C
1212	F393E
1213	H286D
1214	Y55S
1215	D176M
1216	F21S
1217	I402G
1218	H286A
1219	S161P
1220	Q242W
1221	D176I
1222	A185Y
1223	S225F
1224	R29A
1225	A45P
1226	R34E
1227	A297W
1228	V271W
1229	L306Q
1230	R29M
1231	R169D
1232	P295H
1233	G367L
1234	A184W
1235	V71C
1236	V174P
1237	I124R
1238	V112G
1239	L290D
1240	K160S
1241	D272F
1242	G339P
1243	V112N
1244	G367C
1245	P352M
1246	R288W
1247	K294I
1248	L266P
1249	L364C
1250	R29H
1251	N307L
1252	L342N
1253	G244A
1254	Y100N
1255	V33R
1256	Y334V
1257	I149H
1258	S161L
1259	V71H
1260	G296E
1261	D314M
1262	N307W
1263	G386L
1264	M37Y
1265	P394W
1266	S243T
1267	A202P
1268	I72S
1269	P352H
1270	G189S
1271	M37W
1272	M37Q
1273	D106C
1274	G373C
1275	A202D
1276	D314Y
1277	G171H
1278	D176L
1279	K120W
1280	P142M
1281	Y318I
1282	T237Q
1283	K351G
1284	R29Q
1285	V355N
1286	P142W
1287	I124D
1288	N389Y
1289	D148G
1290	V355F
1291	V42H
1292	G367V
1293	T265P
1294	P352C
1295	P352D
1296	L342H
1297	V356Q
1298	Y55T
1299	L137R
1300	V33N
1301	E25S
1302	P295N
1303	L141D
1304	P295E
1305	R29I
1306	V42D
1307	G372R
1308	E138P
1309	S22V
1310	E145Y
1311	I168G
1312	L364D
1313	E163I
1314	D314C
1315	A44E
1316	T348P
1317	D378G
1318	F146D
1319	E125G
1320	A181Y
1321	V71Q
1322	P369C
1323	F21Q
1324	H377D
1325	I149R
1326	S161Q
1327	R28P
1328	A371L
1329	F21R
1330	F211P
1331	R375C
1332	Q242P
1333	L249I
1334	E163V
1335	L137S
1336	V285W
1337	I379H
1338	G367M
1339	N307F
1340	R336P
1341	L342S
1342	L350Y
1343	T229L
1344	M1W
1345	Y333Q
1346	A45K
1347	S22W
1348	I379Y
1349	D301L
1350	D314L
1351	V355G
1352	L46E
1353	P142C
1354	E291L
1355	I293Q
1356	E291P
1357	L342Q
1358	G372D
1359	K187F
1360	R239I
1361	G335P
1362	I124K
1363	L364G
1364	I381W
1365	G171Q
1366	V195N
1367	R264C
1368	E312W
1369	E291C
1370	M361G
1371	I53G
1372	R29V
1373	V112E
1374	R34D
1375	L380S
1376	G58T
1377	G58L
1378	M354E
1379	D176Y
1380	V129D
1381	V71E
1382	M358D
1383	Y334I
1384	G58M
1385	Y55A
1386	V285P
1387	D301I
1388	L46N
1389	A181F
1390	I80N
1391	D314F
1392	G353R
1393	D272W
1394	E145F
1395	E170P
1396	I122R
1397	G244T
1398	F47P
1399	L46G
1400	V112K
1401	T237Y
1402	V195Q
1403	L276P
1404	R239F
1405	D148T
1406	P360C
1407	G383P
1408	G367F
1409	V112R
1410	Y55G
1411	I122Q
1412	K160T
1413	E164A
1414	L247S
1415	V112P
1416	V283G
1417	D245A
1418	E280P
1419	P212M
1420	D301P
1421	I186D
1422	V33K
1423	V362P
1424	K160V
1425	G171L
1426	Y318P
1427	G386M
1428	T391L
1429	Y55L
1430	R319W
1431	S161R
1432	K160E
1433	I168R
1434	R239W
1435	E25N
1436	I302C
1437	T237F
1438	D314V
1439	A297P
1440	I390C
1441	R173P
1442	Y334P
1443	S326F
1444	V285E
1445	R157W
1446	E163F
1447	R319Y
1448	G367Y
1449	G373S
1450	I379E
1451	V356E
1452	P212F
1453	D148K
1454	A202W
1455	M203W
1456	C175K
1457	K281P
1458	Y56G
1459	S225M
1460	G296H
1461	G372N
1462	G353K
1463	P212C
1464	D301F
1465	I122S
1466	P212I
1467	M361F
1468	G189K
1469	I168K
1470	V177P
1471	S161M
1472	R121Y
1473	G171K
1474	L342G
1475	A185W
1476	I293G
1477	G367W
1478	G373R
1479	F267G
1480	W279A
1481	G353A
1482	F21N
1483	E291Y
1484	R319F
1485	L262P
1486	V355Y
1487	F21C
1488	W279Q
1489	I379W
1490	Y333I
1491	M1C
1492	I122K
1493	G372E
1494	G257C
1495	I80Q
1496	I72E
1497	F21K
1498	I381G
1499	I293N
1500	L247Y
1501	G189H
1502	V356W
1503	G123V
1504	A181D
1505	G171D
1506	S225L
1507	I186P
1508	G69R
1509	G257T
1510	V355Q
1511	G386F
1512	L380N
1513	V195Y
1514	H377L
1515	R319P
1516	W279R
1517	C175H
1518	S161F
1519	R239P
1520	G123M
1521	E25K
1522	L350C
1523	P295D
1524	G367I
1525	T391G
1526	I381D
1527	G296Q
1528	S161Y
1529	P253D
1530	R121E
1531	A44K
1532	R29S
1533	G69E
1534	R29W
1535	P352G
1536	L380G
1537	K294W
1538	P360G
1539	E376T
1540	I53D
1541	L46R
1542	V195P
1543	D245C
1544	D148R
1545	R121D
1546	W279C
1547	A44P
1548	P352L
1549	Y55M
1550	V356G
1551	I72N
1552	A45E
1553	S161H
1554	I379G
1555	E337P
1556	Y56P
1557	E25Y
1558	S225Y
1559	I293H
1560	E25H
1561	D148V
1562	E25G
1563	M37T
1564	G123L
1565	E337V
1566	E194P
1567	E164G
1568	L137K
1569	M358G
1570	K294F
1571	R66P
1572	G244C
1573	I72D
1574	A196P
1575	L292D
1576	M26P
1577	V356P
1578	E344M
1579	S161K
1580	G373V
1581	Y55D
1582	N400W
1583	P360V
1584	G335E
1585	S225I
1586	G353C
1587	G123T
1588	G296C
1589	V356D
1590	V71N
1591	T391H
1592	G370P
1593	I72H
1594	G386W
1595	A44W
1596	Y258P
1597	L380E
1598	I122H
1599	S161V
1600	D43Y
1601	I72R
1602	M37R
1603	D301W
1604	G372K
1605	Q165P
1606	I122G
1607	Y334L
1608	A181W
1609	D245Q
1610	V355H
1611	T391P
1612	V355P
1613	A44R
1614	D245M
1615	F21G
1616	I381P
1617	R375W
1618	G296T
1619	D43V
1620	L342R
1621	G373N
1622	I293E
1623	I390H
1624	L46K
1625	H377R
1626	D301C
1627	E388P
1628	P352Y
1629	I72K
1630	E164S
1631	W36P
1632	G257K
1633	I122P
1634	E192G
1635	D314W
1636	S49V
1637	M37K
1638	E376G
1639	I80S
1640	R169P
1641	L137D
1642	T237W
1643	I53W
1644	R121F
1645	D176F
1646	G328D
1647	F21D
1648	K160G
1649	Y55V
1650	I122N
1651	E291I
1652	R121W
1653	P212W
1654	H377T
1655	D245G
1656	V356R
1657	S161I
1658	L46D
1659	R157P
1660	P253E
1661	K160I
1662	R29T
1663	D43F
1664	G171P
1665	G296M
1666	L342D
1667	Y323D
1668	M37S
1669	P295C
1670	Y55R
1671	G372H
1672	H377E
1673	T229F
1674	I390W
1675	H325Q
1676	R287P
1677	V355E
1678	G123D
1679	V190P
1680	G123R
1681	D148Y
1682	I293R
1683	V195H
1684	H377A
1685	G373L
1686	G296L
1687	M37H
1688	I302H
1689	C299R
1690	L342K
1691	V71R
1692	G69K
1693	L350T
1694	E376K
1695	V285K
1696	G123N
1697	G189Q
1698	D345V
1699	E359V
1700	H377I
1701	I293K
1702	E344Y
1703	A185P
1704	G373D
1705	R343C
1706	H325N
1707	H286W
1708	P295Y
1709	E25F
1710	P360I
1711	H377G
1712	P360L
1713	G353Q
1714	K160P
1715	I390Q
1716	P360H
1717	I80E
1718	P253Q
1719	G328N
1720	I379K
1721	E291W
1722	F21E
1723	H377M
1724	G244M
1725	G328E
1726	I302W
1727	V71K
1728	G373T
1729	G372Q
1730	T229H
1731	E163K
1732	W279S
1733	D43M
1734	V195E
1735	V33D
1736	G335D
1737	P295I
1738	G373E
1739	G171W
1740	G123Q
1741	I379P
1742	D148L
1743	K294D
1744	M354G
1745	T391F
1746	E25C
1747	L306G
1748	I390N
1749	S326W
1750	M203P
1751	E344F
1752	G189C
1753	A303K
1754	V112D
1755	L290P
1756	H377F
1757	G178E
1758	M354R
1759	P295M
1760	G178Q
1761	D245T
1762	E192P
1763	E25R
1764	E291F
1765	E376I
1766	E192C
1767	G324R
1768	L306K
1769	G324E
1770	K160Y
1771	E359S
1772	L342E
1773	M358P
1774	E359G
1775	D148I
1776	R29Y
1777	D176W
1778	K160F
1779	E164H
1780	L247W
1781	I302Q
1782	I168P
1783	P360N
1784	R29N
1785	V356K
1786	D148M
1787	G372C
1788	R336D
1789	Y258D
1790	V283P
1791	E125K
1792	G372P
1793	G335T
1794	G171E
1795	S225W
1796	W279N
1797	G328C
1798	G257P
1799	P253H
1800	E263Y
1801	T229K
1802	E359N
1803	E164K
1804	V71P
1805	G324P
1806	I390R
1807	M361Y
1808	D245Y
1809	N282P
1810	G353L
1811	G335R
1812	G296W
1813	S326Y
1814	G123Y
1815	D43W
1816	P352F
1817	R29G
1818	A181P
1819	M354K
1820	L350H
1821	P253Y
1822	P253I
1823	I293P
1824	G178N
1825	L350W
1826	E359C
1827	R375T
1828	G373M
1829	P295L
1830	E145W
1831	E164T
1832	Y333K
1833	G328R
1834	G58V
1835	I302S
1836	D314I
1837	W279I
1838	I302N
1839	G244L
1840	P360Q
1841	K160C
1842	V355D
1843	D378V
1844	G123H
1845	S161W
1846	L350A
1847	V71D
1848	G335L
1849	I98N
1850	G171Y
1851	G123K
1852	I72P
1853	E344I
1854	G373Q
1855	M361W
1856	G373K
1857	E164N
1858	T265H
1859	G296Y
1860	Y55K
1861	I379R
1862	K160D
1863	G386P
1864	G178D
1865	Y374G
1866	G123E
1867	M361P
1868	E164V
1869	I80D
1870	I390K
1871	M37N
1872	E337W
1873	Y374P
1874	E337Y
1875	G353M
1876	V382K
1877	M361D
1878	V355R
1879	G335Q
1880	R29F
1881	I390E
1882	G353T
1883	V195W
1884	G123W
1885	T229Y
1886	E359H
1887	E25W
1888	P253R
1889	L141P
1890	G123F
1891	H325S
1892	G372L
1893	G324D
1894	E164M
1895	L380D
1896	K160W
1897	V382E
1898	H377V
1899	G324N
1900	L46P
1901	G189T
1902	D176P
1903	G257L
1904	G372M
1905	P360M
1906	G257M
1907	Y55I
1908	E359M
1909	G244Y
1910	C299K
1911	G372T
1912	S357P
1913	H325G
1914	G58I
1915	D148W
1916	E359P
1917	V382S
1918	V382R
1919	E359L
1920	F267R
1921	G178H
1922	P295F
1923	V382N
1924	V382P
1925	V355W
1926	I302G
1927	L306D
1928	G324T
1929	F267K
1930	P360D
1931	M37G
1932	I80G
1933	D148F
1934	H325T
1935	V382Q
1936	R288P
1937	L350Q
1938	G353E
1939	V195D
1940	I80P
1941	L380P
1942	G335N
1943	G335M
1944	G178R
1945	G296V
1946	I302K
1947	G324L
1948	S357M
1949	P253K
1950	I390S
1951	G178K
1952	R264P
1953	L137P
1954	G296F
1955	I122E
1956	G373I
1957	D378I
1958	Y55P
1959	L350P
1960	G373P
1961	E359T
1962	T265K
1963	E164R
1964	G244W
1965	R375F
1966	M37E
1967	D345P
1968	G178P
1969	Y374E
1970	P360E
1971	R343P
1972	G324Q
1973	E25P
1974	W279K
1975	G289P
1976	I293D
1977	G328Q
1978	E263F
1979	H325F
1980	G372F
1981	D378Y
1982	G289W
1983	V355K
1984	I302R
1985	G123I
1986	G324M
1987	K294P
1988	G372W
1989	H286P
1990	W279G
1991	P352W
1992	G244P
1993	L292P
1994	R29E
1995	D245F
1996	G244F
1997	G189L
1998	E192Y
[truncated: 5,678 more rows]

## Sheet: Sheet S4
Tgo-D4K
Rank	PRIME	normalized activity		Rosetta	normalized activity		ESM-vote	normalized activity		ESM2(homo)	normalized activity
1	I693W	3.26723		P262E	2.06318		Q93L	0.828922		P179Y	2.15047
2	R460E	1.17624		P410A	0.935408		Q93A	0.937092		P128Y	0.693743
3	P716G	1.14673		P328L	1.45093		Q93V	0.592914		P156Y	0.335893
4	Y481G	1.60801		Q93A	0.937024		Q93I	0.500168		P115Y	0.510878
5	I528A	1.21146		P328Q	0.842325		A141D	0.785613		P79Y	1.1467
6	I471E	1.28363		D404V	0		A143E	1.37913		P90Y	1.66855
7	A217P	2.03216		P328N	0.964437		P403L	0.96336		P104Y	1.19553
8	F445K	0.925837		P328A	1.24584		P403A	1.05375		P94Y	0.502054
9	Q461E	0.87799		D404S	0		P403V	0.849532		P262Y	1.07907
10	W768F	0.834397		D404K	0		P403I	2.05981		P239Y	0.861858
11	W397Y	0.986532		P450A	1.13444		P403F	2.07375		P203Y	1.23446
12	M313L	0.482545		D404T	0.995083		P403Y	0.669293		P286Y	0
13	T55L	1.69896		P328E	0.766283		P403M	1.50434		P271Y	1.77396
14	K465E	1.22063		P262L	0.931771		I471K	0.785681		P549Y	0.691722
15	D29V	1.36027		P262Q	1.14441		L485A	1.63245		P656Y	0.991311
16	Y659E	1.21443
17	Y291S	0.463849
18	H633G	0.947634
19	D601G	0.964115
20	D718P	0.696704
21	A546V	1.25678
22	T208G	0.478469
23	K724G	0.938331
24	Y750P	0.598884
25	C509L	0.263335
26	T524R	0.569024
27	C506P	0.094985
28	T541W
29	F194P
30	D540P
31	D204P
32	Y505K
33	R460P
34	A619R
35	F405E
36	Y505R
37	G211K
38	A619K
39	G386W
40	A361P
41	L456P
42	G211E
43	D614P
44	G211R
45	I100D
46	T541P
47	L456D
48	A619Q
49	R460I
50	Y409L
51	R234E
52	L745D
53	G211W
54	G254W
55	G386Y
56	T541F
57	R234D
58	R234P
59	W615P
60	D614R
61	G233I
62	D404P
63	Y505Q
64	R119V
65	I100H
66	D540R
67	G338P
68	Y209R
69	W504T
70	A515P
71	Y39P
72	V205D
73	R460V
74	M1W
75	R234G
76	R119I
77	D202P
78	Y505E
79	S161W
80	S161K
81	L456N
82	F405D
83	G386F
84	G386H
85	G543Y
86	W615E
87	H103P
88	I100N
89	S161Y
90	D259W
91	L456K
92	G543K
93	D614L
94	D614K
95	D540K
96	D540W
97	R310P
98	Y505A
99	P392K
100	A619E
101	R460M
102	V252P
103	G386P
104	R234M
105	V401K
106	S419W
107	F405R
108	F405K
109	K101P
110	T415W
111	I122D
112	G438P
113	I207R
114	S161R
115	I100E
116	E187W
117	L3D
118	Y409I
119	A434F
120	Y505V
121	G387P
122	N491Y
123	R222D
124	I122E
125	T541Y
126	V401P
127	N491F
128	A40K
129	L456G
130	S334D
131	F588G
132	L453D
133	E314P
134	Q736P
135	W615K
136	N491V
137	R119P
138	G581C
139	W615D
140	W615Q
141	G233F
142	I413W
143	L367P
144	G386I
145	D540F
146	W516P
147	D614V
148	W504Q
149	L3E
150	G338I
151	S616H
152	G543H
153	R460L
154	G581P
155	N491W
156	L456H
157	A619W
158	R222P
159	Y505T
160	W615T
161	R234A
162	W504A
163	D204G
164	D614Q
165	E187R
166	A139W
167	R503F
168	G338Y
169	A539W
170	V344E
171	T422H
172	W504R
173	P392R
174	G543T
175	Y409V
176	G543R
177	V401D
178	N491H
179	F588R
180	F493D
181	G77I
182	G387W
183	G517W
184	S161F
185	Y505S
186	S419M
187	D540L
188	V401R
189	K464P
190	I114R
191	G386N
192	P104C
193	F588P
194	G386C
195	S616M
196	D204R
197	A434W
198	L226P
199	R234Q
200	R119F
201	R234N
202	Y7P
203	G386M
204	Y273G
205	W615C
206	R234C
207	I618H
208	W615G
209	I207K
210	L745P
211	Y505P
212	F116K
213	P678W
214	Y273C
215	G395C
216	Y273P
217	A619L
218	W504V
219	P203G
220	L358C
221	A434P
222	K199P
223	G233L
224	R234S
225	T622R
226	W504I
227	G386Q
228	G543V
229	E580P
230	G581H
231	A539H
232	Y7E
233	G211Q
234	G581Q
235	V737P
236	Q736W
237	G338F
238	D540V
239	G338V
240	D540T
241	E187F
242	T208Q
243	S419F
244	Y505M
245	S616Q
246	F588E
247	A139F
248	G581W
249	A434L
250	V205E
251	R460F
252	I114K
253	A539Y
254	G581M
255	L575H
256	R234T
257	G386L
258	W615I
259	R119D
260	G543I
261	R97P
262	L456R
263	D108I
264	P36W
265	G386R
266	T541L
267	S334N
268	W504K
269	T422P
270	N491P
271	A619H
272	T514P
273	I525P
274	E111C
275	V433P
276	V106R
277	R460T
278	I603R
279	W615V
280	D540Q
281	R119C
282	Y273I
283	A40E
284	I18W
285	L456E
286	V401Q
287	D542V
288	I603K
289	A539D
290	V401H
291	R119T
292	A740K
293	E511W
294	Y409T
295	N491I
296	A539R
297	I122Q
298	I122K
299	F230R
300	V263P
301	W615N
302	D204C
303	Y273A
304	F230D
305	Y273M
306	Y273E
307	I122G
308	W504N
309	A539K
310	I207H
311	G338W
312	R460C
313	G543M
314	E638P
315	L456S
316	Y505C
317	I142E
318	R119Y
319	I603Q
320	W504S
321	G386K
322	F405W
323	F230E
324	I744Y
325	Y520P
326	S161D
327	L745E
328	E187L
329	I693H
330	V205N
331	G386V
332	R503G
333	V682P
334	I693D
335	V418G
336	F405H
337	K468C
338	D614I
339	L138E
340	I18P
341	T208K
342	A139Y
343	K229W
344	K468P
345	S419V
346	Y37P
347	S407K
348	E187M
349	R234L
350	I142Q
351	G233M
352	S419Y
353	I100R
354	G77V
355	G233V
356	G581F
357	S616W
358	R503A
359	E734C
360	I122R
361	Y402P
362	D259P
363	D259G
364	A434I
365	E187Y
366	A40R
367	F588K
368	D540M
369	R222E
370	W615A
371	L367D
372	S419L
373	V401E
374	I16E
375	E522P
376	P678H
377	G581R
378	S161M
379	I400Q
380	I114G
381	Y579P
382	E111H
383	R503M
384	Y273S
385	R119E
386	D204K
387	S492Q
388	D542I
389	D204A
390	F230Q
391	F140E
392	D614M
393	F588S
394	S616L
395	R503P
396	T422F
397	Y505I
398	F748C
399	F230K
400	I744W
401	A515C
402	W615R
403	Y39M
404	G233Y
405	F545K
406	L260K
407	A539N
408	V106E
409	V106K
410	G438I
411	Y273L
412	L367H
413	R119M
414	S161E
415	V170H
416	P435W
417	R119L
418	V536R
419	V737E
420	T622K
421	A434M
422	V344Q
423	R234I
424	G387H
425	G12W
426	D108V
427	R222G
428	V170D
429	I100Y
430	A619M
431	V433G
432	D202K
433	D614W
434	Y110P
435	I618W
436	V737W
437	G690W
438	S161H
439	W615S
440	I122H
441	D540I
442	N370W
443	V205H
444	L358P
445	I400E
446	V433D
447	F116R
448	I114Q
449	Y273V
450	A539E
451	S334I
452	G495H
453	R234F
454	G543D
455	Q483I
456	V252K
457	G386T
458	D123P
459	V183P
460	V703E
461	L138D
462	S161L
463	V611P
464	Y273Q
465	E734F
466	A619D
467	Q736F
468	A434H
469	I114W
470	I618R
471	V252Q
472	A619I
473	Y409M
474	F588N
475	I16K
476	L3K
477	Y273T
478	R503E
479	I100Q
480	G581Y
481	F588T
482	Q736V
483	S492N
484	V661Y
485	V170G
486	G690H
487	D540Y
488	E187P
489	V184Q
490	G254F
491	G211D
492	P435K
493	V106Q
494	V170Q
495	D204S
496	Y520D
497	P435D
498	G395W
499	I142D
500	I100P
501	Y37M
502	W504E
503	Y273D
504	Y39K
505	T514I
506	D202R
507	G438V
508	G543F
509	V170N
510	I122N
511	E111N
512	P435E
513	L479G
514	I412N
515	D202G
516	F19P
517	F493H
518	F493W
519	E111S
520	Q623S
521	T541H
522	A434Y
523	V536D
524	I207P
525	T208F
526	W615H
527	G495E
528	S616K
529	V741E
530	D540C
531	E187K
532	N417P
533	P104I
534	S492R
535	P678D
536	V205Q
537	I412G
538	Y110C
539	A368R
540	I16D
541	G543N
542	V433N
543	S334V
544	L453P
545	Y7K
546	R234W
547	P36F
548	G338A
549	E609P
550	R346C
551	V252D
552	Y7D
553	R641I
554	E111Y
555	E576G
556	V703D
557	V433H
558	F588Q
559	F116E
560	K652P
561	Y39I
562	L358S
563	V15D
564	T524D
565	V184D
566	I413P
567	A740R
568	G12P
569	A619P
570	I142W
571	G338T
572	T208R
573	T415Y
574	V661G
575	G533W
576	I207Y
577	R119A
578	R234V
579	A368K
580	T208H
581	V252E
582	I16G
583	E511C
584	R503D
585	L358G
586	Y520G
587	I114H
588	G338C
589	I114P
590	G495M
591	Y409R
592	I412D
593	N491S
594	I16R
595	R222Y
596	R503L
597	F748G
598	I100K
599	G581L
600	R460W
601	V401Y
602	P79W
603	L745H
604	Q623C
605	E730C
606	W355K
607	S616N
608	V183N
609	E576W
610	G495F
611	E734I
612	S700V
613	V626E
614	A368E
615	E730F
616	G533Y
617	K84D
618	Y497D
619	V433Q
620	K360P
621	K507W
622	D614G
623	V308N
624	D614T
625	L537H
626	R97D
627	Y39G
628	Y39L
629	V205R
630	T541R
631	I142H
632	D259H
633	I114D
634	S419Q
635	V198P
636	Y7Q
637	E654I
638	L367N
639	G12C
640	W504C
641	Y409N
642	Y499D
643	E576C
644	S700W
645	V308D
646	D108Y
647	K84E
648	V737G
649	P678K
650	G236P
651	P104M
652	R526P
653	M190P
654	Y320G
655	G749W
656	Q736G
657	W516R
658	I412Q
659	I618D
660	A40Q
661	V661H
662	L3R
663	F230G
664	E734W
665	F588D
666	L537D
667	A368Q
668	G233Q
669	G495Q
670	V626W
671	I122S
672	S616E
673	E354M
674	I114A
675	I114N
676	V401N
677	E654H
678	G386D
679	V106D
680	D601C
681	I16Q
682	D728G
683	I400N
684	V15W
685	A163R
686	R119N
687	I618K
688	E734P
689	L537N
690	G581N
691	V401W
692	I114S
693	V184H
694	P104Y
695	R222F
696	P392H
697	P572I
698	G338L
699	I488R
700	I114Y
701	R234H
702	I488G
703	G708W
704	S419H
705	R606C
706	V646P
707	G581A
708	S334P
709	E734V
710	T144Y
711	P104F
712	K84W
713	F493N
714	F748A
715	G338M
716	L745N
717	A515F
718	L456Y
719	D202Q
720	I122W
721	T422W
722	Y505L
723	L456W
724	D614F
725	A163K
726	P435R
727	A539Q
728	G233T
729	R17I
730	W355R
731	G495K
732	D204F
733	W504M
734	D204M
735	G386S
736	V15E
737	V170S
738	P79F
739	N491M
740	V106N
741	N210I
742	G233R
743	I114E
744	A688W
745	F116C
746	F116V
747	I618E
748	R119S
749	E511M
750	D204Q
751	V184K
752	I525G
753	I413R
754	P104V
755	Y39D
756	R17V
757	I160W
758	N491G
759	D728P
760	G543E
761	I8G
762	A434V
763	P36Y
764	G338H
765	T422Y
766	L138Q
767	D540H
768	R265P
769	V596Q
770	V71N
771	I412W
772	E187S
773	E522W
774	Y37L
775	E508W
776	F230N
777	F748S
778	R119G
779	W615Y
780	K507F
781	S700I
782	P156W
783	Y566R
784	K84H
785	D204V
786	E111G
787	G543A
788	G254D
789	F19K
790	I122P
791	Y732P
792	V205K
793	R503C
794	E189W
795	Y538L
796	R234Y
797	I18Y
798	Y273N
799	V596E
800	D202I
801	L745W
802	V536K
803	Y520C
804	I525H
805	L453G
806	D202C
807	D542P
808	S616R
809	G543L
810	I413Y
811	W615M
812	E314G
813	I603E
814	V184W
815	I16H
816	S492E
817	L206R
818	N370F
819	Y566C
820	K229C
821	Y110D
822	T422C
823	W355I
824	P79I
825	G211C
826	T9P
827	P678R
828	I241D
829	I142R
830	R97C
831	N370G
832	T524P
833	E102P
834	N491A
835	E314C
836	G254C
837	A368D
838	G395M
839	V433S
840	V252R
841	F405G
842	I16S
843	L260E
844	D565W
845	I412E
846	R17G
847	F19M
848	V661W
849	G581S
850	I744F
851	V626D
852	D202W
853	V596R
854	I142A
855	R709C
856	Q736I
857	V15Q
858	D614Y
859	R346G
860	T541Q
861	L3Q
862	Q736Y
863	Y505G
864	L3N
865	M467C
866	S492Y
867	R503W
868	D542F
869	W504L
870	E730Y
871	V433W
872	I400D
873	S492C
874	P678N
875	G77T
876	P79M
877	A560L
878	R119W
879	Q93I
880	F140K
881	E276I
882	L686F
883	K229I
884	P104W
885	L765C
886	K229F
887	A163N
888	R743F
889	K462P
890	V611W
891	I412H
892	I488K
893	D259N
894	A539F
895	I400W
896	V82R
897	P79C
898	V183D
899	Y37G
900	G12M
901	L121W
902	E111F
903	L138N
904	V170E
905	V184E
906	I16N
907	K692C
908	D614A
909	I142K
910	Y7M
911	P104L
912	V15H
913	D259S
914	V71G
915	K229Y
916	E621P
917	Y505N
918	T208L
919	L650P
920	S616D
921	L3H
922	E654C
923	L537P
924	F116T
925	I525Y
926	L85W
927	R743C
928	V596K
929	D108F
930	G12I
931	G438F
932	D108T
933	G233W
934	D614E
935	A688C
936	H103G
937	G227P
938	Y218P
939	D540S
940	L738W
941	W504D
942	I114C
943	K101G
944	L575Q
945	E654V
946	E508F
947	I16P
948	I702K
949	A434Q
950	Y7N
951	G495Y
952	T541K
953	S700L
954	G495D
955	V661C
956	K84P
957	V183K
958	S411Y
959	R482P
960	R265F
961	T415F
962	K221P
963	Y7R
964	G690C
965	G12F
966	R503Y
967	E187G
968	K559W
969	W516K
970	P392E
971	V741Q
972	N210V
973	G77F
974	V401S
975	V170P
976	G254M
977	R97F
978	W768C
979	A688Y
980	P79Y
981	L745Q
982	D614C
983	F493E
984	R743Y
985	Y7G
986	I597Q
987	K507Y
988	G438T
989	E730W
990	V661F
991	E562W
992	G227W
993	P678Y
994	V71H
995	E734Y
996	K507D
997	R346S
998	I693G
999	E102C
1000	P79V
1001	G498C
1002	A747K
1003	F116A
1004	V228Q
1005	G12L
1006	V252H
1007	E730I
1008	A502L
1009	V184Y
1010	V646W
1011	F545G
1012	I160E
1013	I2P
1014	Q736L
1015	Y566N
1016	R97G
1017	W355E
1018	F493Q
1019	E382C
1020	I400S
1021	T208Y
1022	S407R
1023	F19A
1024	I241Q
1025	L453N
1026	L158W
1027	Y273K
1028	K225D
1029	L456C
1030	A368H
1031	R346A
1032	G550W
1033	P572Q
1034	R641F
1035	G543Q
1036	L358A
1037	A688F
1038	N491R
1039	K101D
1040	L275Y
1041	A368N
1042	R641C
1043	D614H
1044	I18C
1045	F19C
1046	P435G
1047	A163W
1048	G77L
1049	S492M
1050	F116I
1051	A619N
1052	K84V
1053	D123Y
1054	T267P
1055	Q483L
1056	I114F
1057	I525C
1058	Y273R
1059	V183R
1060	S700M
1061	Y566Q
1062	G386E
1063	L367R
1064	F588H
1065	G77W
1066	I241E
1067	P435N
1068	I18G
1069	R222L
1070	P79L
1071	E276L
1072	V252N
1073	D202L
1074	R119H
1075	I18H
1076	Y320D
1077	G233C
1078	G495C
1079	L367K
1080	G543P
1081	P104H
1082	S492G
1083	E187Q
1084	R222M
1085	E621C
1086	R743V
1087	E391F
1088	F545C
1089	R743W
1090	I122Y
1091	A500C
1092	I744R
1093	G438Y
1094	I412S
1095	D202V
1096	W504G
1097	G254P
1098	R641W
1099	D108L
1100	H439P
1101	K84Q
1102	T422G
1103	R743I
1104	L275I
1105	R503V
1106	V106S
1107	I413G
1108	Y7C
1109	S512H
1110	R359P
1111	L479P
1112	K462W
1113	W355Q
1114	I160F
1115	Y261V
1116	R17A
1117	V536E
1118	V170R
1119	Q483V
1120	L537C
1121	E111T
1122	G387C
1123	V463N
1124	G690Q
1125	F748N
1126	K466P
1127	G708F
1128	R641M
1129	N210E
1130	G498V
1131	L121Y
1132	S492W
1133	S334C
1134	L85H
1135	R265G
1136	Y538P
1137	E382W
1138	Y7T
1139	A560M
1140	D480W
1141	E187N
1142	D202S
1143	A740C
1144	I241P
1145	D728H
1146	V183H
1147	E578C
1148	R97E
1149	I142S
1150	L453E
1151	P435F
1152	W355C
1153	T547D
1154	L138G
1155	D212T
1156	R746C
1157	R503Q
1158	E508Y
1159	G387F
1160	G749C
1161	E187I
1162	R265D
1163	Y110A
1164	R484W
1165	R484C
1166	Y520R
1167	L121A
1168	P203C
1169	V589R
1170	N491T
1171	G533F
1172	G233H
1173	I693C
1174	V252W
1175	V344H
1176	Y261E
1177	P392Q
1178	Y566G
1179	L121C
1180	I28W
1181	K229M
1182	V228W
1183	D542Y
1184	I142G
1185	P104N
1186	V589W
1187	F405P
1188	G690M
1189	F258G
1190	K229L
1191	I122A
1192	D123F
1193	C506Q
1194	K462F
1195	Y653P
1196	V71D
1197	G690S
1198	S492H
1199	I282Q
1200	Y261K
1201	T172P
1202	D565Y
1203	W516C
1204	A539M
1205	L158D
1206	A163D
1207	Y110G
1208	D202M
1209	K462C
1210	K84I
1211	L456A
1212	V15N
1213	Y120M
1214	E734L
1215	W355V
1216	T144W
1217	E576M
1218	T514V
1219	I256N
1220	Y39V
1221	P678E
1222	A296P
1223	A368Y
1224	L456Q
1225	V433R
1226	D259Y
1227	V82G
1228	Y566K
1229	V183G
1230	D259T
1231	R518E
1232	T415N
1233	G581D
1234	I207N
1235	E654N
1236	E654W
1237	R346W
1238	L453S
1239	E576F
1240	W173P
1241	E314V
1242	G12H
1243	I603S
1244	V205G
1245	K73G
1246	G749M
1247	Q736C
1248	S161N
1249	L423K
1250	K360V
1251	V661D
1252	V596H
1253	V389P
1254	K84C
1255	P572V
1256	N210M
1257	L452R
1258	G236I
1259	Y520S
1260	K317D
1261	D164W
1262	D123L
1263	Y261I
1264	T523P
1265	V252S
1266	R641Y
1267	T541G
1268	V682D
1269	T208M
1270	K462Y
1271	Y497P
1272	E354T
1273	V401G
1274	L423H
1275	W355H
1276	T144F
1277	Q483F
1278	D728S
1279	R685C
1280	D123W
1281	E354V
1282	I16W
1283	P435Q
1284	I157W
1285	I528D
1286	S334L
1287	L135E
1288	E187H
1289	V433K
1290	T186L
1291	Y409C
1292	Y566T
1293	E111A
1294	D123G
1295	V183Q
1296	F19L
1297	L478P
1298	V184R
1299	Y320E
1300	F582G
1301	F116Q
1302	R484F
1303	E730V
1304	V344K
1305	Y39N
1306	Y409H
1307	L358T
1308	G708C
1309	G749I
1310	Y209K
1311	Y409E
1312	Y757C
1313	V741K
1314	D565F
1315	L704H
1316	S419T
1317	V433Y
1318	G533P
1319	R641V
1320	E654R
1321	F116D
1322	I548K
1323	G236C
1324	V682R
1325	R406W
1326	Q623G
1327	L121F
1328	R460A
1329	N491K
1330	F748W
1331	G395F
1332	R518N
1333	E374W
1334	T415C
1335	A163E
1336	F75P
1337	R17T
1338	I207W
1339	E522F
1340	I18R
1341	F545V
1342	S492D
1343	E314I
1344	F19G
1345	L3W
1346	V643C
1347	A619V
1348	I618N
1349	A515Y
1350	I241K
1351	D108P
1352	K664C
1353	E576P
1354	E354Q
1355	L357F
1356	T5W
1357	E576S
1358	V170C
1359	Q519P
1360	E398P
1361	S348P
1362	F326K
1363	V626C
1364	V71S
1365	L423T
1366	I400R
1367	Y7S
1368	S700C
1369	I207C
1370	G533I
1371	D202T
1372	W355T
1373	L423A
1374	A500F
1375	Q736R
1376	I412M
1377	E522Y
1378	Y261C
1379	I114T
1380	G708L
1381	D113F
1382	K462G
1383	K440P
1384	A40D
1385	R97N
1386	G498P
1387	E354W
1388	A740H
1389	V15S
1390	T301C
1391	I693R
1392	E276P
1393	P104Q
1394	D601M
1395	K360C
1396	L479E
1397	D45W
1398	E654T
1399	V197C
1400	G12Y
1401	D404V
1402	S700Y
1403	E314S
1404	Y39A
1405	L219Q
1406	E734T
1407	V741R
1408	Y566P
1409	S161Q
1410	Y261D
1411	P473G
1412	Y388E
1413	D614S
1414	G338S
1415	E530M
1416	R364P
1417	D565C
1418	I207F
1419	G533V
1420	K692W
1421	P678F
1422	W355L
1423	L453W
1424	R193P
1425	K558W
1426	R17E
1427	G12V
1428	E508H
1429	I16F
1430	E200H
1431	Y7V
1432	E391I
1433	I142C
1434	N370Y
1435	L571Y
1436	G495S
1437	E306W
1438	T349D
1439	P435H
1440	Y505H
1441	I618Q
1442	L408H
1443	A68W
1444	I693N
1445	R503I
1446	N491Q
1447	R265H
1448	K229V
1449	L704R
1450	K462H
1451	I525R
1452	T541D
1453	Q623P
1454	Y39E
1455	R222A
1456	L357N
1457	A560F
1458	Y110N
1459	I597R
1460	V589K
1461	I603N
1462	E354H
1463	Q736A
1464	Y566S
1465	I525S
1466	I597E
1467	G581K
1468	R17C
1469	K462D
1470	P104T
1471	E599M
1472	N351W
1473	D542L
1474	G438Q
1475	E730L
1476	E580T
1477	L738Y
1478	P79Q
1479	I603T
1480	G233K
1481	A139H
1482	S334M
1483	Y566V
1484	T267G
1485	L745R
1486	R612W
1487	K570C
1488	T541E
1489	L260R
1490	V401T
1491	F19V
1492	F326W
1493	S347C
1494	I693K
1495	E200C
1496	D728C
1497	Y7A
1498	P369W
1499	F230H
1500	K507H
1501	R518V
1502	R222C
1503	F19Q
1504	N370H
1505	V106P
1506	V106T
1507	F544C
1508	G517R
1509	E576T
1510	F19I
1511	D601T
1512	Q461P
1513	A163H
1514	Y37D
1515	L423D
1516	E734H
1517	E69H
1518	G386A
1519	F19E
1520	G495N
1521	P36K
1522	G12R
1523	P695M
1524	S411C
1525	E391V
1526	L423G
1527	K570W
1528	P716C
1529	V71R
1530	G387Y
1531	A368W
1532	D421W
1533	V433C
1534	P722W
1535	I282E
1536	D540A
1537	K507N
1538	W355M
1539	V252T
1540	A163P
1541	D728Q
1542	A569W
1543	E576V
1544	I8P
1545	K84N
1546	V418W
1547	R17S
1548	R265W
1549	N370C
1550	N210L
1551	Y505D
1552	I413F
1553	V741C
1554	Y497N
1555	E609C
1556	K507C
1557	R743H
1558	G233E
1559	G387N
1560	I109D
1561	F116G
1562	Y39Q
1563	A434R
1564	R359I
1565	T186M
1566	E102W
1567	Y7L
1568	F87W
1569	D601W
1570	E391G
1571	E576A
1572	E391L
1573	E130C
1574	E730M
1575	L755C
1576	Y732I
1577	K220W
1578	V71K
1579	R17H
1580	D123M
1581	M159D
1582	R364I
1583	P403L
1584	N370D
1585	E354L
1586	G77Q
1587	G495A
1588	R359L
1589	K136Y
1590	V82K
1591	A546P
1592	Q93V
1593	A688M
1594	K317G
1595	E276V
1596	A619G
1597	A688I
1598	G438H
1599	E576I
1600	P722I
1601	V15M
1602	K253C
1603	L367G
1604	Y566M
1605	F230C
1606	D123H
1607	E111W
1608	R234K
1609	T144P
1610	I525W
1611	E391M
1612	D614N
1613	I100W
1614	V82C
1615	V308H
1616	P79H
1617	A502M
1618	F588M
1619	I127W
1620	S334E
1621	I160Y
1622	E576N
1623	L575N
1624	K692F
1625	G387Q
1626	D113L
1627	P572F
1628	V344R
1629	G438W
1630	R97L
1631	R193D
1632	N491C
1633	Y110S
1634	N210Q
1635	F248C
1636	E511Q
1637	K73W
1638	V15Y
1639	L704E
1640	R526Y
1641	E576Y
1642	D108C
1643	D108H
1644	D108M
1645	I114M
1646	T208E
1647	P572E
1648	S345W
1649	K220F
1650	R709W
1651	E654A
1652	P79N
1653	K43W
1654	A560I
1655	R17N
1656	E391T
1657	G77S
1658	G607C
1659	E306C
1660	E508C
1661	R685W
1662	I488F
1663	A539T
1664	R484D
1665	G708Y
1666	I241C
1667	E576H
1668	V646R
1669	L135W
1670	K220C
1671	I525Q
1672	R97Y
1673	V183S
1674	R222H
1675	R32W
1676	E730H
1677	Y7I
1678	K570D
1679	E276R
1680	R460Y
1681	Y261T
1682	R743T
1683	I142M
1684	A500Y
1685	I160M
1686	Y579D
1687	S419N
1688	A515G
1689	L704D
1690	M467P
1691	G77C
1692	V596N
1693	A619C
1694	D601Q
1695	E102Y
1696	V703P
1697	N491L
1698	D601H
1699	Y37K
1700	L478C
1701	V589M
1702	E130W
1703	I16M
1704	R685F
1705	Y37Q
1706	I8S
1707	S419R
1708	V82Q
1709	C506M
1710	S419E
1711	L765G
1712	L608R
1713	K101H
1714	L135D
1715	R97M
1716	A539C
1717	N735I
1718	A368G
1719	V401F
1720	A385H
1721	K726C
1722	G236V
1723	Y505W
1724	V536N
1725	G227C
1726	F116L
1727	V170A
1728	V15F
1729	K317T
1730	P392W
1731	T349C
1732	I603P
1733	P722C
1734	H439G
1735	I207G
1736	R265N
1737	K692Y
1738	S411W
1739	Y37N
1740	Q736M
1741	S407M
1742	V418A
1743	E654F
1744	V626P
1745	R526W
1746	D259Q
1747	S411F
1748	E600C
1749	K770C
1750	L275V
1751	V170T
1752	L121S
1753	V433A
1754	W615L
1755	F588A
1756	N735V
1757	E599I
1758	D204H
1759	K570G
1760	A385C
1761	K360I
1762	M313G
1763	G708M
1764	D204W
1765	R222W
1766	A361T
1767	E580N
1768	I525E
1769	T541N
1770	E530Y
1771	R265A
1772	E69R
1773	L755W
1774	G12Q
1775	E621H
1776	R97T
1777	R346T
1778	Y388I
1779	K462M
1780	G438S
1781	F230S
1782	R17L
1783	S419I
1784	S223H
1785	V71W
1786	K136E
1787	T760C
1788	V15C
1789	D204L
1790	G254L
1791	K468V
1792	K225G
1793	G495I
1794	I282K
1795	T415D
1796	E314T
1797	V682G
1798	R97H
1799	G749A
1800	I528N
1801	V15G
1802	R17D
1803	P473Q
1804	V198G
1805	S700T
1806	G690A
1807	G77M
1808	N370P
1809	R119Q
1810	K21W
1811	D404I
1812	I488H
1813	F717P
1814	L704W
1815	K462I
1816	D177C
1817	V184N
1818	V198D
1819	L158R
1820	D123R
1821	I100G
1822	L453H
1823	K136G
1824	A368C
1825	I603C
1826	K199D
1827	T547E
1828	K535W
1829	M313H
1830	E111R
1831	L121G
1832	L260D
1833	D113I
1834	S492F
1835	Y388V
1836	P36M
1837	R761C
1838	I8W
1839	E187D
1840	T422N
1841	A163Q
1842	W355N
1843	V63C
1844	Y409F
1845	Y261R
1846	P420Y
1847	E187T
1848	P104R
1849	G77Y
1850	K136D
1851	R222S
1852	A747R
1853	K759C
1854	P36E
1855	P572K
1856	H679W
1857	D540G
1858	D108W
1859	G395L
1860	S334W
1861	I18K
1862	L452K
1863	A688H
1864	E600M
1865	L357T
1866	L452T
1867	W615F
1868	V536T
1869	E645H
1870	I100C
1871	K136P
1872	Y520A
1873	E576R
1874	L423R
1875	A560W
1876	V433E
1877	L423V
1878	Y37E
1879	E374F
1880	V250S
1881	W355D
1882	P79R
1883	G766C
1884	E554C
1885	I96E
1886	K225E
1887	I413C
1888	F545E
1889	K21M
1890	V197W
1891	K360G
1892	A434D
1893	V250G
1894	I18F
1895	I100T
1896	A500W
1897	T541S
1898	D31C
1899	R17F
1900	R641L
1901	I744G
1902	G690L
1903	Y566L
1904	V205S
1905	V197N
1906	V183E
1907	L479C
1908	W504H
1909	E599F
1910	V661A
1911	G338R
1912	T541M
1913	L158K
1914	A434G
1915	N735M
1916	G550Q
1917	N351P
1918	R518C
1919	V433M
1920	R364V
1921	Y481C
1922	E391H
1923	V433F
1924	P572R
1925	T349E
1926	V205C
1927	E527C
1928	T172D
1929	I18S
1930	S419D
1931	R359M
1932	D202H
1933	I241A
1934	F493R
1935	K136H
1936	L564C
1937	V737K
1938	V184P
1939	A500H
1940	G233P
1941	D601P
1942	K684W
1943	E654S
1944	I109K
1945	G690R
1946	F588L
1947	P79T
1948	S512C
1949	V106C
1950	L357C
1951	E81Y
1952	R612P
1953	L322F
1954	E391W
1955	V741W
1956	N491D
1957	P203A
1958	L452Q
1959	I241S
1960	K535I
1961	I525A
1962	Y409Q
1963	K531I
1964	V344L
1965	Y566A
1966	K317N
1967	D601Y
1968	G438L
1969	E511R
1970	V646K
1971	F87Y
1972	R97W
1973	D480Y
1974	L704K
1975	E734M
1976	G764C
1977	I744C
1978	S700Q
1979	I122C
1980	E224W
1981	E200P
1982	E511H
1983	Y481I
1984	K221F
1985	I8H
1986	T470C
1987	L453C
1988	P722V
1989	F748E
1990	V626N
1991	K559F
1992	R97I
1993	K21F
1994	E654P
1995	P435Y
1996	T547F
1997	E554W
1998	D601L
[truncated: 12,689 more rows]

## Sheet: Sheet S5
VHH
Rank	PRIME	EC50(nM)-0h	EC50(nM)-24h
1	V113D	37.1	10.41
2	P117Q	16.57	16.44
3	A15P	6.48	8.242			EC50(nM)-0h	EC50(nM)-24h
4	I55T	150.1	174.8		WT	38.06	76.31
5	W112F	64.55	66.22
6	P29T	6.04	8.118
7	A57D	7.32	5.44
8	D114Y	47.65	64.43
9	N85S	55.63	94.62
10	D114W	193.1	222.7
11	H111D	108.8	210.4
12	R108E	240.5	204.6
13	T58K	38.44	39.67
14	E53T	95.4	165.5
15	A13V	52.92	77.92
16	R110E	44.85	25.73
17	S22T	85.75	108.1
18	G132H	136	96.5
19	E30S	55.75	123.2
20	F101A	64.31	128.3
21	S124T	179.6	155.5
22	R20T	24.51	22.45
23	N78K	56.91	95.27
24	D90E	158	196.1
25	L12K	36.95	69.87
26	A77K	66.93	120.6
27	Q83D	18.68	107.8
28	T119V	34.94	222.2
29	G16R	133.7	120.5
30	F31R
31	M28A
32	L48W
33	M28D
34	E53G
35	V25A
36	I55G
37	P89A
38	F31E
39	W112L
40	R108G
41	I55N
42	F31K
43	T107G
44	P117K
45	I55Y
46	I55A
47	M28R
48	R33A
49	V103G
50	P117R
51	R33N
52	L81S
53	A100G
54	H111A
55	M28G
56	I105V
57	H111G
58	M28T
59	H111Y
60	M28N
61	F31Y
62	A77T
63	I55P
64	M28V
65	F101G
66	A57G
67	R33D
68	E30P
69	R33F
70	I55H
71	K130C
72	H111S
73	A109G
74	W112Y
75	R110G
76	R33T
77	M28I
78	D127G
79	R108T
80	V113S
81	A34Y
82	R33S
83	I105L
84	M1Q
85	A100D
86	I55S
87	M1P
88	M28H
89	V113E
90	L81T
91	V80L
92	E53R
93	K130A
94	F31H
95	R33G
96	H111L
97	F31Q
98	H111R
99	D129G
100	R33V
101	M28K
102	R108V
103	H111T
104	Q2E
105	I55R
106	I55F
107	T107P
108	V103S
109	L49I
110	D114L
111	D114V
112	T104G
113	V113A
114	I105T
115	K130T
116	R108P
117	M28S
118	V113Y
119	D114F
120	T107A
121	I55K
122	R33H
123	E53Y
124	V103A
125	I55Q
126	R108Y
127	D114Q
128	M28E
129	A77E
130	A109P
131	G36S
132	K130E
133	V113G
134	R108L
135	A109T
136	A34G
137	A77S
138	R33L
139	V113H
140	S131D
141	V103R
142	R33Y
143	D114T
144	M1R
145	F31I
146	V113T
147	T107D
148	P29V
149	F31D
150	D114R
151	S102G
152	V103L
153	A109Y
154	F101L
155	L48F
156	M28W
157	T104A
158	P29G
159	E53K
160	T107R
161	S136R
162	A13L
163	I55W
164	V113N
165	D114A
166	L81V
167	E53V
168	I55D
169	P29L
170	M28Y
171	T104S
172	A32G
173	V103D
174	T107V
175	I55E
176	A109R
177	K130H
178	S131G
179	M1E
180	R108A
181	R110Y
182	T107L
183	K130N
184	E53H
185	R108S
186	T104D
187	E30W
188	K130Y
189	D114I
190	S102A
191	H111F
192	V113R
193	D75N
194	T107S
195	A34S
196	D127S
197	V103P
198	A109S
199	P29R
200	T104L
201	G36A
202	A109D
203	M1W
204	K130G
205	R110T
206	T58S
207	V113L
208	A57T
209	A109V
210	S136G
211	A109H
212	D128G
213	E30R
214	A100H
215	P89T
216	P106S
217	T107H
218	I55L
219	P117E
220	R108F
221	A109L
222	F31W
223	M1K
224	P117G
225	R33E
226	D114H
227	A99G
228	R110L
229	G36H
230	M28Q
231	A77M
232	R110V
233	R108N
234	V103E
235	H111N
236	A57R
237	M28C
238	T107Y
239	A76S
240	E53Q
241	R108W
242	T104R
243	V103T
244	T104V
245	A32E
246	F31N
247	D114S
248	E53D
249	R33Q
250	E53F
251	P29I
252	V113F
253	K130Q
254	I105F
255	V103N
256	H111Q
257	F101Q
258	E53W
259	R110A
260	L81N
261	D128S
262	R110P
263	G135S
264	H111W
265	R110W
266	S102R
267	W112H
268	S102D
269	S131E
270	V113Q
271	R108H
272	V103Y
273	R110F
274	E53P
275	A109W
276	A32T
277	L81C
278	A109E
279	H111V
280	A109Q
281	D126E
282	M1G
283	N78S
284	D127R
285	S131H
286	Q2A
287	T104E
288	R110H
289	F31M
290	P117S
291	V103H
292	A57E
293	K130R
294	P29F
295	T107E
296	D114K
297	P106T
298	D127K
299	T104Y
300	V113K
301	K88R
302	W112M
303	A51Y
304	V103F
305	A51G
306	A51S
307	V103Q
308	K130D
309	F101T
310	S131K
311	T107N
312	F101N
313	A32V
314	D128K
315	M35L
316	P106A
317	A109C
318	A99S
319	S136K
320	R108K
321	T58A
322	M1H
323	E30H
324	E53L
325	V103I
326	A77H
327	L81D
328	A109N
329	K130L
330	F101M
331	E30C
332	A32Y
333	R33K
334	D129E
335	R108Q
336	R110D
337	D114E
338	A51R
339	V113I
340	T104N
341	S131A
342	R46P
343	T107Q
344	E30Q
345	D114N
346	A57N
347	A109I
348	T58N
349	I105R
350	D127A
351	A109F
352	S136N
353	R110N
354	A100R
355	G135H
356	D128E
357	R110S
358	T104H
359	F101Y
360	F101K
361	R110I
362	A57S
363	V103W
364	M35V
365	F101I
366	A77Q
367	G132S
368	M35I
369	I105A
370	D127T
371	A109K
372	A32F
373	R33I
374	I105N
375	K130F
376	P29A
377	S136D
378	D129A
379	H111K
380	M1L
381	S102T
382	T104F
383	E30K
384	S131R
385	L81I
386	L48Y
387	A77G
388	K130S
389	E30T
390	F101W
391	S131T
392	A57Y
393	T107K
394	L120T
395	A32R
396	M1D
397	T58D
398	T104Q
399	D128A
400	D126G
401	K130I
402	K130V
403	T58G
404	P106E
405	R33C
406	L48R
407	K130W
408	V103K
409	G36N
410	T104I
411	P29H
412	A15S
413	R33M
414	D129T
415	D126T
416	P29Q
417	I55M
418	D114G
419	E30A
420	D127E
421	P29K
422	D129N
423	A100S
424	A77N
425	A100N
426	F101V
427	P117H
428	T107W
429	D128T
430	T107F
431	A57K
432	M1N
433	R110K
434	S136Q
435	D129S
436	P29Y
437	W112R
438	S102L
439	A100T
440	F38V
441	P106D
442	S136A
443	H111C
444	T107I
445	F101C
446	G134S
447	A99Q
448	V94T
449	A32K
450	F31S
451	A32I
452	D129K
453	F31V
454	I105Y
455	A32L
456	R110Q
457	L81A
458	S136Y
459	F101R
460	A77L
461	L81R
462	R108D
463	D128R
464	S131C
465	D129V
466	I55V
467	D114P
468	P29E
469	I105Q
470	T104K
471	S102V
472	M1V
473	A32Q
474	A13I
475	A32H
476	I105K
477	T58R
478	A99E
479	I105H
480	M1I
481	R108C
482	L81W
483	E30G
484	D114C
485	P117A
486	I105S
487	R108I
488	H111E
489	P29S
490	D90A
491	S131N
492	H137G
493	F101H
494	M1C
495	A34N
496	T107C
497	A77D
498	S102Q
499	D126V
500	M1Y
501	E53I
502	F31P
503	A99N
504	Y96F
505	A99V
506	A24T
507	V113W
508	D129H
509	D114M
510	A34T
511	A34D
512	E30Y
513	S102N
514	I105G
515	S64A
516	P117N
517	A57V
518	P106V
519	A15T
520	D127N
521	P29M
522	S102H
523	S131V
524	A99T
525	W112A
526	P106N
527	M1F
528	S86N
529	D129L
530	E53M
531	W112Q
532	P106G
533	S131Q
534	F38Y
535	R33W
536	A34W
537	I105P
538	D126H
539	D129R
540	D129C
541	D90G
542	P117T
543	D126N
544	W112I
545	S102P
546	T104P
547	A32D
548	D126A
549	G36Y
550	Q2D
551	I105D
552	L12V
553	I105E
554	A34H
555	D129Q
556	W112V
557	A99H
558	K130P
559	V6L
560	D128V
561	R108M
562	W112K
563	A34F
564	E53A
565	H137S
566	T104W
567	V103C
568	D126Q
569	T58P
570	R110M
571	P106H
572	P117L
573	T58E
574	M1T
575	R110C
576	R33P
577	A57H
578	F31L
579	D126L
580	T92S
581	S102E
582	F31C
583	T79S
584	D128N
585	T59K
586	K130M
587	Q14A
588	D127H
589	S131L
590	S136E
591	P89S
592	A24V
593	A99C
594	H111M
595	S136C
596	D75S
597	E45R
598	W112D
599	W112N
600	P89V
601	D127Q
602	E45Q
603	Y60R
604	L81H
605	S136V
606	W112S
607	G135D
608	A109M
609	D90Q
610	L49M
611	F69D
612	F31A
613	M28P
614	G132R
615	G54A
616	A51W
617	V113P
618	A99W
619	V113M
620	A57Q
621	A76G
622	F69E
623	K66R
624	L120V
625	I105W
626	A51F
627	F69Q
628	A51H
629	D126C
630	L120M
631	A51C
632	A50S
633	F31T
634	F101E
635	Y60S
636	Q14P
637	S136L
638	T58Q
639	A77R
640	G135R
641	P106R
642	D63E
643	D63P
644	I71V
645	F38L
646	E53N
647	P106Q
648	L81Q
649	D129I
650	G56S
651	P29N
652	E45A
653	S136P
654	V94M
655	F69N
656	G54S
657	T59I
658	A32M
659	F69K
660	S26T
661	Q2S
662	A62S
663	G132A
664	T104C
665	A32N
666	E45K
667	V94L
668	S125A
669	D129W
670	A99M
671	K44Q
672	G135E
673	V80A
674	A13M
675	D127V
676	A15L
677	Q14R
678	A100E
679	S136I
680	A32C
681	P106Y
682	T79A
683	G133S
684	V25G
685	F101S
686	D127L
687	D126P
688	G132D
689	T58V
690	P29D
691	M28L
692	S136T
693	A32P
694	D63A
695	T79M
696	K44R
697	W112G
698	A13R
699	A51D
700	A99I
701	F69H
702	W112T
703	P106K
704	F69R
705	D126R
706	L82K
707	W112E
708	S125P
709	F31G
710	Q2K
711	V103M
712	G132K
713	L49A
714	S125R
715	M35W
716	T104M
717	L82G
718	L120R
719	L82N
720	L120Q
721	D128L
722	A24R
723	G9F
724	F38I
725	L82D
726	G9Y
727	L82E
728	A93W
729	G132E
730	L87Y
731	D91W
732	L87D
733	C23K
734	S125T
735	D91P
736	L87N
737	G54Y
738	M28F
739	G10Y
740	G54F
741	W112P
742	G9I
743	G16I
744	M84Y
745	A15R
746	L21N
747	L82C
748	A93Y
749	W115F
750	D91M
751	I105C
752	A32W
753	G10F
754	L21D
755	D126S
756	Y95K
757	A51T
758	D126Y
759	D91R
760	A99K
761	E53C
762	T79R
763	G16F
764	L87K
765	G10I
766	L82Y
767	W37N
768	F69A
769	C23M
770	I105M
771	D91F
772	G16P
773	W37D
774	G67I
775	A93I
776	G16Y
777	L87E
778	C23Q
779	D90K
780	D128Q
781	S125D
782	D91I
783	A57L
784	A93H
785	E45S
786	G54H
787	Y95M
788	H111P
789	C23I
790	A51V
791	G118F
792	G9M
793	A93Q
794	Y95P
795	A51N
796	L120K
797	G54P
798	D91K
799	L87W
800	M84D
801	L87H
802	G118I
803	G67F
804	D91L
805	E7F
806	L87G
807	G9H
808	G118Y
809	L21K
810	G54N
811	A93K
812	D74W
813	D126W
814	A24S
815	G43I
816	G54T
817	V65H
818	D91C
819	V121W
820	P106L
821	W37E
822	G67P
823	E7Y
824	G10H
825	I52V
826	A93F
827	T79K
828	T119W
829	G10N
830	M84N
831	D129Y
832	M84H
833	K88Q
834	F69S
835	G54W
836	R20K
837	D126F
838	E7C
839	Q2R
840	V123H
841	G133H
842	G43F
843	G67M
844	G54D
845	S102I
846	Y95I
847	C23N
848	L5D
849	E45D
850	Y60F
851	S125G
852	A99D
853	G118H
854	V123W
855	P106I
856	G133A
857	G43Y
858	G54V
859	G17I
860	D75T
861	L5N
862	L87S
863	G118M
864	R68F
865	K44F
866	A50G
867	G43P
868	R46M
869	S131I
870	G116H
871	D126I
872	L21E
873	E30N
874	E7W
875	G116I
876	L21Y
877	D128H
878	L87C
879	Y95E
880	C23E
881	Y95T
882	E45P
883	C97I
884	A77V
885	V121N
886	T107M
887	A93N
888	A51L
889	G116W
890	D91T
891	F101D
892	V123Q
893	G54I
894	L82H
895	G9P
896	T79Q
897	M84C
898	D91Q
899	T119Y
900	G27I
901	V121Y
902	L19N
903	T70W
904	A24K
905	G10M
906	G135A
907	G10W
908	E45T
909	S124R
910	G135K
911	G11I
912	R39D
913	L120I
914	H111I
915	V121C
916	V113C
917	L19D
918	D90S
919	G67W
920	G9L
921	G133D
922	L82W
923	V123D
924	L5Y
925	T70C
926	A51I
927	G67L
928	V121H
929	V121K
930	G9C
931	L82T
932	G9W
933	M84E
934	G27F
935	D74M
936	D129F
937	G67Y
938	P106F
939	G116M
940	K66F
941	A15V
942	D128I
943	A99L
944	A93M
945	V121Q
946	A99Y
947	L12A
948	G16M
949	T92W
950	A93R
951	V65Y
952	G17P
953	G116F
954	V65C
955	P106C
956	G118N
957	G27V
958	L82A
959	L21T
960	G116Y
961	Y60H
962	M84P
963	A57F
964	G118P
965	A24Q
966	A32S
967	R20S
968	D126K
969	G17F
970	R68D
971	Q83K
972	G10C
973	L5G
974	F69G
975	S131P
976	D127P
977	C23P
978	G9N
979	G118W
980	W37K
981	T122W
982	G133R
983	G11F
984	S131M
985	A93L
986	D63Q
987	G27Y
988	E7I
989	L21G
990	D129M
991	V123N
992	L48C
993	A100I
994	Q14K
995	G54R
996	G16C
997	V123Y
998	A24G
999	T119F
1000	G116V
1001	G9V
1002	A93C
1003	V121D
1004	G10T
1005	V80N
1006	D126M
1007	S102K
1008	S136W
1009	A100P
1010	R39F
1011	Y95Q
1012	A100V
1013	L21H
1014	D63C
1015	V6C
1016	E53S
1017	L82S
1018	G9T
1019	C97K
1020	R68I
1021	G10Q
1022	G133E
1023	C97M
1024	A57W
1025	P117D
1026	G56P
1027	L120A
1028	A100Q
1029	C97E
1030	A15Q
1031	V6Y
1032	L49V
1033	S125V
1034	S86R
1035	E47C
1036	W37T
1037	R46I
1038	L12N
1039	K44E
1040	G67V
1041	P106W
1042	G10K
1043	G11Y
1044	W37P
1045	M35F
1046	L21C
1047	G135L
1048	I71W
1049	W112C
1050	T70Y
1051	R20Q
1052	C23H
1053	G10V
1054	R68V
1055	V80D
1056	Y95R
1057	V65N
1058	S125E
1059	T92H
1060	T119H
1061	K66Y
1062	Q14S
1063	V65K
1064	V123E
1065	V65W
1066	R39P
1067	R73F
1068	E7M
1069	K44Y
1070	G118T
1071	L21W
1072	E30M
1073	A34V
1074	L19K
1075	D127C
1076	Y95G
1077	K66C
1078	L82Q
1079	L48S
1080	A50W
1081	C97Q
1082	G17Y
1083	L48M
1084	S26A
1085	G27P
1086	P29W
1087	S72P
1088	H139M
1089	I55C
1090	T79P
1091	V121R
1092	G134H
1093	L21S
1094	S136M
1095	E30V
1096	Q4C
1097	L82R
1098	R68Y
1099	G43M
1100	W37H
1101	G16H
1102	E30D
1103	L5K
1104	G132T
1105	S125N
1106	Y60W
1107	S102Y
1108	V65Q
1109	D128P
1110	C23T
1111	G56T
1112	V123P
1113	D75W
1114	L19Y
1115	G118Q
1116	L48Q
1117	Y96P
1118	G16W
1119	A99F
1120	S8M
1121	G118V
1122	Q83C
1123	R68E
1124	G16V
1125	G118L
1126	L87Q
1127	L87P
1128	S125K
1129	R46L
1130	F69P
1131	L81F
1132	S124K
1133	G54L
1134	K88F
1135	G54C
1136	E47F
1137	V94I
1138	Q2V
1139	K44C
1140	R46V
1141	L5E
1142	L87T
1143	T92Y
1144	L120P
1145	A34R
1146	N85W
1147	Y95A
1148	Q83W
1149	L81G
1150	A100L
1151	G43C
1152	V121E
1153	D91S
1154	A51Q
1155	I52P
1156	C23W
1157	T58H
1158	G135Q
1159	F69W
1160	S8I
1161	G27W
1162	W115P
1163	T122Q
1164	G116Q
1165	G11M
1166	A50Y
1167	Q14T
1168	H140M
1169	R68M
1170	S102M
1171	C23D
1172	R20F
1173	V6N
1174	A100Y
1175	D63W
1176	G116L
1177	T59V
1178	L87R
1179	G132Q
1180	W115Y
1181	G56D
1182	I52C
1183	W115C
1184	V3L
1185	A34C
1186	Q83F
1187	I71D
1188	A51E
1189	I71H
1190	L82P
1191	R20D
1192	G9Q
1193	E45G
1194	V94R
1195	G134D
1196	T58Y
1197	Y60N
1198	L81M
1199	G118C
1200	A57I
1201	L19C
1202	D74P
1203	A100C
1204	V123K
1205	G135N
1206	Y95V
1207	G36R
1208	G67T
1209	Y96K
1210	P106M
1211	E47Q
1212	L5C
1213	G16N
1214	E7N
1215	E45V
1216	S8K
1217	R68P
1218	D74C
1219	G16L
1220	V121S
1221	L5S
1222	G135P
1223	A34I
1224	T70Q
1225	G56A
1226	G134R
1227	S72M
1228	Y61K
1229	G116N
1230	G16T
1231	T70H
1232	R46F
1233	I71L
1234	D74F
1235	A50K
1236	H138M
1237	A93P
1238	R73P
1239	D128C
1240	L120S
1241	Q14E
1242	T122C
1243	L21Q
1244	M84F
1245	S125H
1246	D127F
1247	Q83H
1248	L87F
1249	Q83L
1250	Q40C
1251	A34E
1252	R68N
1253	M84W
1254	L12D
1255	Y95N
1256	R20E
1257	R73Y
1258	E30I
1259	G27M
1260	T122G
1261	G116K
1262	F69V
1263	E45F
1264	Q4F
1265	G56N
1266	G36D
1267	A24E
1268	W37Q
1269	F101P
1270	L120E
1271	L12C
1272	G67Q
1273	A93V
1274	E45N
1275	T79L
1276	S18E
1277	T58I
1278	S18I
1279	F69T
1280	G135T
1281	G10D
1282	S72W
1283	Q40F
1284	I71E
1285	V6Q
1286	A50H
1287	Q83R
1288	W115S
1289	G56Y
1290	S72I
1291	G116R
1292	R39N
1293	G116P
1294	L21A
1295	C23L
1296	M84Q
1297	V65R
1298	A77I
1299	Q83I
1300	L87A
1301	E7L
1302	T122E
1303	G54M
1304	V123R
1305	C97P
1306	S18M
1307	Y95D
1308	G54K
1309	A50Q
1310	G134E
1311	G118K
1312	G9K
1313	D75K
1314	L12Y
1315	G36F
1316	A100K
1317	T122Y
1318	G56W
1319	S124Q
1320	G27C
1321	A93E
1322	L12E
1323	A62W
1324	G132L
1325	S18K
1326	L19E
1327	L48G
1328	P89D
1329	K44I
1330	S8Q
1331	G118D
1332	S18Q
1333	T79E
1334	T119D
1335	G133K
1336	V121G
1337	L5W
1338	V80K
1339	F38P
1340	R68A
1341	S131W
1342	S124N
1343	A34L
1344	A13G
1345	R20Y
1346	A51P
1347	G132C
1348	T119P
1349	N78W
1350	G43L
1351	I52F
1352	S18H
1353	S125Q
1354	Y61M
1355	S125L
1356	I71P
1357	M84S
1358	V6P
1359	D63M
1360	Q83E
1361	V123C
1362	D63S
1363	S72E
1364	R39E
1365	T59R
1366	G132N
1367	H141M
1368	C97V
1369	C97N
1370	L5A
1371	Q2T
1372	S86G
1373	I71Q
1374	D63F
1375	A24N
1376	S102F
1377	T122D
1378	S131Y
1379	R46Q
1380	G54Q
1381	G132V
1382	S72Q
1383	L21P
1384	H139W
1385	N85D
1386	H139F
1387	A50V
1388	V121L
1389	D74L
1390	H140W
1391	G17M
1392	S18Y
1393	I71K
1394	V65D
1395	D127M
1396	K66P
1397	S72K
1398	K44W
1399	T122H
1400	D129P
1401	R46D
1402	T58L
1403	P42I
1404	T70K
1405	Q4K
1406	E30F
1407	L81Y
1408	G17V
1409	T122R
1410	Q2P
1411	L48A
1412	G36T
1413	R46K
1414	A98V
1415	G10P
1416	E47Y
1417	D90T
1418	F69M
1419	G27L
1420	S22E
1421	R39I
1422	G10L
1423	S18W
1424	S72H
1425	C23F
1426	G43T
1427	G56F
1428	A24H
1429	S125M
1430	S102W
1431	V3I
1432	T92P
1433	E47W
1434	D63I
1435	A13T
1436	A100W
1437	E30L
1438	C97T
1439	N78R
1440	R20N
1441	G134A
1442	Q83Y
1443	I52H
1444	T119G
1445	T119E
1446	R46A
1447	T79D
1448	D127I
1449	E45I
1450	T122K
1451	S8Y
1452	L5P
1453	H137D
1454	A51M
1455	Y60L
1456	I71Y
1457	S86D
1458	T79W
1459	D127Y
1460	A24L
1461	K44P
1462	C97L
1463	A51K
1464	V25I
1465	A13K
1466	S8E
1467	N85F
1468	G36Q
1469	T92Q
1470	D91V
1471	T79C
1472	E7H
1473	G11W
1474	R73D
1475	I71M
1476	Q40I
1477	Y96E
1478	K88T
1479	S18D
1480	G116T
1481	S136H
1482	L81E
1483	V80H
1484	W115L
1485	M84K
1486	S124M
1487	S72V
1488	L5H
1489	R39T
1490	D90C
1491	G116D
1492	D128M
1493	S124V
1494	L12R
1495	T70E
1496	R39V
1497	D74I
1498	G11P
1499	A34Q
1500	D91Y
1501	W37G
1502	Y95L
1503	G54E
1504	G27T
1505	L19G
1506	G16Q
1507	G43H
1508	S8H
1509	V25L
1510	V94A
1511	G67H
1512	C23R
1513	K66Q
1514	T70D
1515	A57P
1516	R68T
1517	T119Q
1518	P42Y
1519	G67C
1520	D90R
1521	F69C
1522	V3M
1523	E47P
1524	A13S
1525	G118S
1526	P42C
1527	C97D
1528	Y95S
1529	R39M
1530	Y61Q
1531	R39Y
1532	S102C
1533	V65P
1534	Q2G
1535	L120N
1536	D74N
1537	D75E
1538	C23V
1539	E45H
1540	I52D
1541	W37A
1542	L48H
1543	V3N
1544	G43W
1545	Q14L
1546	H138F
1547	S124A
1548	T70F
1549	G27Q
1550	S124L
1551	A100F
1552	L12S
1553	G135C
1554	R20I
1555	K88Y
1556	H140F
1557	D63G
1558	A57M
1559	D75H
1560	S22A
1561	L21R
1562	S8V
1563	G36C
1564	P29C
1565	A76T
1566	Q4Y
1567	I71A
1568	L19T
1569	A99R
1570	W37C
1571	Q4E
1572	T70G
1573	L12G
1574	V6K
1575	W37I
1576	Y61E
1577	S124I
1578	A62P
1579	H138W
1580	G16K
1581	S22W
1582	T70S
1583	T70P
1584	Q2H
1585	V6E
1586	D90V
1587	E7P
1588	S8D
1589	A77W
1590	S22D
1591	E45M
1592	S72Y
1593	G118E
1594	C23Y
1595	T59C
1596	C97W
1597	V94K
1598	G11C
1599	L19A
1600	A99P
1601	S26R
1602	L19W
1603	I71C
1604	W115R
1605	G56V
1606	F69L
1607	G56I
1608	A50F
1609	L48V
1610	N78D
1611	G135I
1612	S86W
1613	G36V
1614	A93T
1615	Q4R
1616	A41W
1617	K66W
1618	G10S
1619	V123F
1620	G17W
1621	L48P
1622	I52W
1623	S22Q
1624	Q14H
1625	Q4I
1626	L81K
1627	D90N
1628	V121P
1629	Y96M
1630	V25T
1631	S86M
1632	V3T
1633	L49Y
1634	L19V
1635	Y61H
1636	Y61L
1637	G135V
1638	P42N
1639	E45C
1640	S22K
1641	Q40N
1642	G11L
1643	P42A
1644	V80Y
1645	G116C
1646	A34P
1647	L49N
1648	P42M
1649	Y95W
1650	V6I
1651	S125I
1652	A62Y
1653	V6F
1654	A77Y
1655	G133T
1656	V6W
1657	A41C
1658	T70R
1659	E47K
1660	L19S
1661	S86K
1662	A24W
1663	T79V
1664	G132P
1665	S26G
1666	A76D
1667	G133N
1668	Y61I
1669	S124H
1670	K66I
1671	V123G
1672	P42F
1673	G17L
1674	P89W
1675	L12Q
1676	T59A
1677	H141F
1678	S18V
1679	H139I
1680	L12H
1681	W115G
1682	D90F
1683	T122F
1684	M1S
1685	N85T
1686	E45Y
1687	V6A
1688	A62F
1689	G11H
1690	A62C
1691	A76N
1692	Q14F
1693	G56M
1694	H140I
1695	A93D
1696	M1A
1697	R39A
1698	D74R
1699	S22H
1700	Q83M
1701	N85H
1702	A98G
1703	M35P
1704	A24Y
1705	Q40E
1706	I71N
1707	H141W
1708	D75A
1709	T92D
1710	I52Y
1711	L120D
1712	V6M
1713	L5T
1714	T58M
1715	G116E
1716	Y60P
1717	Y61P
1718	S72D
1719	T122S
1720	S18C
1721	N78A
1722	T92F
1723	T70A
1724	V6T
1725	G56C
1726	S8P
1727	G43V
1728	R20P
1729	Y60D
1730	A100M
1731	R73N
1732	C97H
1733	L48K
1734	Q4W
1735	W37V
1736	E45W
1737	E47V
1738	V121T
1739	P117M
1740	D91H
1741	P89E
1742	G9D
1743	W37S
1744	G67K
1745	Q40R
1746	Q40Y
1747	A76R
1748	L21F
1749	G27H
1750	V121F
1751	R20H
1752	G36L
1753	R20V
1754	G135M
1755	P42W
1756	T59M
1757	Y61F
1758	S136F
1759	A13Q
1760	G9S
1761	I71S
1762	V121A
1763	E47I
1764	G133L
1765	L87V
1766	Q40D
1767	A98T
1768	S26K
1769	Q14G
1770	T119K
1771	A15H
1772	T119R
1773	V65E
1774	F38H
1775	R20M
1776	D127W
1777	F38M
1778	E7T
1779	G17E
1780	V3A
1781	G134K
1782	R73C
1783	A50T
1784	H142P
1785	A41K
1786	N85Y
1787	Q14M
1788	T59W
1789	A50N
1790	S124W
1791	T122I
1792	V123S
1793	Q14Y
1794	G133M
1795	Y96A
1796	S8N
1797	T59Q
1798	L87I
1799	L82I
1800	A77P
1801	W37M
1802	S22Y
1803	T79N
1804	I71R
1805	L12T
1806	A76W
1807	S18F
1808	L120H
1809	S125Y
1810	S86I
1811	E45L
1812	V65S
1813	F69Y
1814	S64M
1815	E7S
1816	W115A
1817	G27E
1818	T122N
1819	V94P
1820	W115N
1821	L19P
1822	A24F
1823	R73K
1824	F38A
1825	D75G
1826	A15E
1827	R73I
1828	R20A
1829	S22M
1830	V65G
1831	T59S
1832	V80G
1833	M84R
1834	S86A
1835	S124E
1836	F69I
1837	Y60K
1838	Q2L
1839	N78F
1840	S131F
1841	A41P
1842	G17T
1843	N78P
1844	Q14W
1845	D91A
1846	G27S
1847	S8L
1848	L19I
1849	V94E
1850	K44L
1851	L12W
1852	R20L
1853	D128F
1854	H140V
1855	S72C
1856	V80E
1857	A24C
1858	T92A
1859	H137R
1860	G116S
1861	S86F
1862	D90W
1863	A13F
1864	Q40T
1865	G11N
1866	V6H
1867	R73W
1868	G56H
1869	G10E
1870	K44H
1871	D74T
1872	S26L
1873	A57C
1874	D75F
1875	G16D
1876	L5Q
1877	G17S
1878	N78C
1879	S22C
1880	K88C
1881	V80C
1882	V6S
1883	V3C
1884	W37Y
1885	H141I
1886	A13E
1887	H142M
1888	Q40S
1889	Q40P
1890	M35A
1891	A41Y
1892	Q40K
1893	Y96T
1894	G17A
1895	Q83N
1896	S64I
1897	T122V
1898	C97R
1899	G56L
1900	V94Y
1901	G11T
1902	S8C
1903	I52M
1904	G118R
1905	V80S
1906	G17R
1907	V65I
1908	A98W
1909	T92C
1910	S8W
1911	E47R
1912	Y61N
1913	N78G
1914	A41Q
1915	V94W
1916	A50E
1917	G27D
1918	W37F
1919	H139V
1920	A24I
1921	R46E
1922	S86P
1923	A76K
1924	S125C
1925	A62H
1926	V94Q
1927	H139T
1928	G133Q
1929	H138I
1930	R46T
1931	D128Y
1932	S124G
1933	M84G
1934	S124Y
1935	D74K
1936	R39W
1937	R46Y
1938	I52A
1939	S26Q
1940	V94C
1941	G132I
1942	R20C
1943	S125W
1944	I71G
1945	D63K
1946	L48E
1947	A62I
1948	Q14V
1949	W115T
1950	L12F
1951	R46W
1952	C23A
1953	A24D
1954	Q14C
1955	L120W
1956	A50D
1957	D90H
1958	T79Y
1959	D91N
1960	Y60T
1961	A24M
1962	G36E
1963	Y60A
1964	D63N
1965	K88P
1966	Y60V
1967	T122L
1968	L120C
1969	Y96Q
1970	G118A
1971	N85C
1972	S64Q
1973	G56Q
1974	S18L
1975	Q83G
1976	K44G
1977	G11Q
1978	M35T
1979	K66D
1980	G11V
1981	N85M
1982	K66V
1983	Q4P
1984	K44D
1985	V80F
1986	T92E
1987	L82F
1988	L120G
1989	A98S
1990	G43N
1991	G17C
1992	L12M
1993	T92L
1994	G56K
1995	Y61R
1996	T119C
1997	V94N
1998	W115K
[truncated: 700 more rows]
